# Supplementary material for: Genome-Wide Identification, Characterization and Function Analysis of Lineage-Specific Genes in the Tea Plant Camellia sinensis
Source: Front Genet. 2021 Nov 10;12:770570. doi: 10.3389/fgene.2021.770570 (PMC8631334; doi:10.3389/fgene.2021.770570)
Supplement: Supplementary file 1 [file DataSheet1.xlsx]

## Sheet: Table S1
Supplementary Table S1. List of the 126 genomes released in Phytozome V13.1
Organism	Version	Genes Number
Aquilegia coerulea	v3.1	43550
Ananas comosus	v3	27024
Arabidopsis halleri	v1.1	26911
Amaranthus hypochondriacus	v2.1	23879
Arachis hypogaea	v1.0	84714
Alyssum linifolium	v1.1	55072
Arabidopsis lyrata	v2.1	33132
Anacardium occidentale	v0.9	82170
Asparagus officinalis	V1.1	27395
Arabidopsis thaliana	Araport11	48455
Amborella trichopoda	v1.0	26846
Botryococcus braunii	v2.1	23685
Brachypodium distachyon	v3.2	56847
Brachypodium distachyon pangenome	v1	60939
Brachypodium hybridum	v1.1	80980
Brassica oleracea capitata	v1.0	35400
Brassica rapa FPsc	v1.3	43370
Brachypodium stacei	v1.1	36357
Boechera stricta	v1.2	29812
Brachypodium sylvaticum	v1.1	50263
Beta vulgaris	v1.0	24255
Camellia amplexicaulis	v1.1	51146
Cicer arietinum	v1.0	28269
Corymbia citriodora	v2.1	45651
Citrus clementina	v1.0	33929
Capsella grandiflora	v1.1	26561
Collophora hispanica	v1.1	48686
Cinnamomum kanehirae	v3	27899
Crambe maritima	v1.1	60116
Carica papaya	v0.4	27775
Ceratodon purpureus GG1	v1.1	39339
Ceratodon purpureus R40	v1.1	40806
Chenopodium quinoa	v1.0	44776
Chlamydomonas reinhardtii	v5.6	19526
Capsella rubella	v1.1	29547
Cucumis sativus	v1.0	30364
Citrus sinensis	v1.1	46147
Coccomyxa subellipsoidea C-169	v2.0	9629
Cleome violacea	v1.1	28657
Chromochloris zofingiensis	v5.2.3.2	15369
Dioscorea alata	v2.1	38603
Daucus carota	v2.0	32118
Dunaliella salina	v1.0	18801
Descurainia sophioides	v1.1	30008
Dendrocalamus strictus	v1.1	31464
Eleusine coracana	v1.1	48836
Eucalyptus grandis	v2.0	46280
Eutrema salsugineum	v1.0	29284
Euclidium syriacum	v1.1	33503
Eruca vesicaria	v1.1	86977
Fragaria vesca	v2.0.a2	50732
Gossypium barbadense	v1.1	108363
Gossypium darwinii	v1.1	97407
Gossypium hirsutum	v2.1	107216
Glycine max Lee	v1.1	71358
Glycine max	v1	86256
Gossypium mustelinum	v1.1	106542
Gossypium raimondii	v2.1	77267
Glycine soja	v1.1	62102
Gossypium tomentosum	v1.1	112770
Helianthus annuus	v1.2	52243
Hordeum vulgare	v1	248180
Iberis amara	v1.1	68121
Isatis tinctoria	v1.1	116152
Kalanchoe fedtschenkoi	v1.1	45190
Kalanchoe laxiflora	v1.1	69177
Lupinus albus	v1	38258
Lunaria annua	v1.1	43120
Lotus japonicus	v1	28251
Lactuca sativa	v5	62656
Lepidium sativum	v1.1	56316
Linum usitatissimum	v1.0	43484
Musa acuminata	v1	36528
Malus domestica	v1.1	45116
Manihot esculenta	v7.1	66486
Mimulus guttatus	v2.0	33573
Malcolmia maritima)	v1.1	32169
Myagrum perfoliatum	v1.1	29420
Marchantia polymorpha	v3.1	24674
Micromonas pusilla CCMP1545	v3.0	10660
Miscanthus sinensis	v7.1	89486
Micromonas sp. RCC299	v3.0	10103
Medicago truncatula	v1	62319
Nymphaea colorata	v1.2	43975
Olea europaea var. sylvestris	v1.0	50684
Ostreococcus lucimarinus	v2.0	7796
Oryza sativa Kitaake	v3.1	48494
Oryza sativa	v7.0	52424
Oropetium thomaeum	v1.0	28437
Populus deltoides WV94	v2.1	57249
Panicum hallii	v3.1	44192
Phaseolus lunatus	V1	53925
Physcomitrella patens	v3.3	87533
Prunus persica	v2.1	47089
Populus trichocarpa	v4.1	52400
Porphyra umbilicalis	v1.5	13360
Panicum virgatum	v5.1	129942
Phaseolus vulgaris	v2.1	36995
Ricinus communis	v0.1	31221
Rorippa islandica	v1.1	32703
Swida alba	v1.1	52762
Sorghum bicolor	v3.1.1	47121
Sphagnum fallax	v1.1	45611
Setaria italica	v2.2	43001
Solanum lycopersicum	ITAG3.2	35768
Sphagnum magellanicum	v1.1	46801
Selaginella moellendorffii	v1.0	22285
Spilanthes oleracea	v3	34875
Scutellaria parvula	v2.2	26847
Santolina pinnata	v1.1	57652
Spirodela polyrhiza	v2	19623
Salix purpureaFishCreek	v3.1	46943
Salix purpurea	v5.1	57462
Solanum tuberosum	v4.03	56215
Setaria viridis	v2.1	52459
Triticum aestivum	v2.2	293053
Trifolium arvense	v1.1	40662
Theobroma cacao	v2.1	39991
Thinopyrum intermedium	v2.1	206258
Thuja plicata	v3.1	65809
Trifolium pratense	v2	41297
Volvox carteri	v2.1	16075
Vigna unguiculata	v1.2	54484
Vitis vinifera	v2.1	55564
Zostera marina	v2.2	20450
Zea mays	v4	131484

## Sheet: Table S2
Supplementary Table2. PlantGDB-assembled unique transcript (PUT) assembly data
Organism	Total # of PUTs	Date	Version
Actinidia chinensis	18734	2008-09-11	167a
Actinidia deliciosa	24981	2008-09-11	167a
Actinidia eriantha	5282	2008-09-11	167a
Adiantum capillus-veneris (maidenhair fern)	16944	2009-06-11	171a
Agrostis stolonifera	9039	2009-09-24	173a
Allium cepa (onion)	12990	2007-08-31	161a
Alnus glutinosa	12483	2012-01-30	187a
Amborella trichopoda	15772	2008-05-05	165a
Antirrhinum majus (snapdragon)	13801	2007-01-10	157a
Aquilegia formosa x Aquilegia pubescens	19615	2007-01-10	157a
Arabidopsis thaliana (thale cress)	543450	2009-01-18	169a
Arachis duranensis	62765	2011-01-12	181a
Arachis hypogaea	30391	2009-06-11	171a
Arachis ipaensis	19201	2010-10-25	179a
Aristolochia fimbriata	7967	2008-05-05	165a
Artemisia annua	154674	2011-04-22	183a
Avena barbata	21360	2009-09-24	173a
Avena sativa (oat)	13499	2009-09-21	173a
Barnadesia spinosa	21811	2009-01-08	169a
Beta vulgaris (beet)	18009	2007-01-15	157a
Betula platyphylla	42079	2012-01-30	187a
Botryococcus braunii	69555	2012-02-02	187a
Brachypodium distachyon	30991	2010-01-13	175a
Brassica napus (rape)	145002	2009-09-29	173a
Brassica oleracea	12843	2008-01-30	163a
Brassica oleracea var. acephala	42905	2011-01-13	181a
Brassica oleracea var. alboglabra	13513	2007-06-15	159a
Brassica rapa (field mustard)	44998	2009-06-11	171a
Bruguiera gymnorhiza (burma mangrove)	13332	2010-01-13	175a
Cajanus cajan	58566	2011-04-23	183a
Cannabis sativa	2671	2010-05-25	177a
Capsicum annuum (chilli pepper)	32336	2009-06-12	171a
Carica papaya	42169	2008-09-11	167a
Carthamus tinctorius	22428	2007-06-15	159a
Casuarina glauca	13969	2012-01-30	187a
Catharanthus roseus	9675	2008-05-05	165a
Cenchrus ciliaris	12364	2008-05-05	165a
Centaurea maculosa	28506	2007-09-02	161a
Centaurea solstitialis	26496	2009-01-13	169a
Ceratopteris richardii	4234	2007-01-16	157a
Chlamydomonas reinhardtii	50380	2008-01-30	163a
Chlorella variabilis	8127	2011-01-13	181a
Cicer arietinum	17540	2011-01-13	181a
Cichorium endivia	21603	2007-06-15	159a
Cichorium intybus	32617	2009-06-10	171a
Citrullus lanatus	6119	2011-04-23	183a
Citrus aurantium	11427	2008-09-11	167a
Citrus clementina	39468	2009-06-10	171a
Citrus limonia	9857	2009-09-25	173a
Citrus reticulata	46876	2008-09-11	167a
Citrus sinensis (sweet orange)	105294	2008-09-12	167a
Citrus trifoliata	35130	2009-09-24	173a
Citrus unshiu	10489	2009-01-08	169a
Coccomyxa subellipsoidea C-169	8748	2012-01-30	187a
Coffea arabica (arabica coffee)	49631	2011-04-23	183a
Coffea canephora (robusta coffee)	25831	2011-04-23	183a
Coffea racemosa	6540	2011-04-23	183a
Cryptomeria japonica	24299	2008-09-13	167a
Cucumis melo	17452	2011-04-23	183a
Cucumis melo subsp. melo	13692	2008-01-25	163a
Cucumis sativus	5799	2010-01-15	175a
Curcuma longa	6627	2007-01-16	157a
Cyamopsis tetragonoloba	7618	2007-01-16	157a
Cycas rumphii	10901	2008-01-25	163a
Cynara cardunculus var. scolymus	20915	2010-10-25	179a
Cynodon dactylon	12782	2009-01-08	169a
Dactylis glomerata	24614	2011-04-23	183a
Daucus carota subsp. sativus	8913	2012-01-30	187a
Dianthus superbus	11851	2012-01-30	187a
Dioscorea alata	28003	2011-01-13	181a
Elaeis guineensis	20874	2009-06-10	171a
Eleusine coracana	1120	2011-01-12	181a
Elymus wawawaiensis/Elymus lanceolatus mixed EST library	8782	2009-01-08	169a
Eragrostis curvula	10948	2008-05-05	165a
Eschscholzia californica	7546	2010-05-25	177a
Eucalyptus globulus	7106	2010-10-25	179a
Eucalyptus grandis	20764	2012-01-30	187a
Eucalyptus gunnii	8171	2008-05-06	165a
Euonymus alatus	12279	2011-01-13	181a
Euphorbia esula (leafy spurge)	27994	2007-01-16	157a
Fagus sylvatica	13544	2011-01-13	181a
Festuca arundinacea (tall fescue)	32650	2010-01-14	175a
Festuca pratensis	36007	2009-09-24	173a
Fragaria vesca	11527	2008-01-30	163a
Fragaria x ananassa	9391	2010-05-25	177a
Fraxinus excelsior	6675	2011-01-13	181a
Gerbera hybrid cultivar	9660	2009-06-10	171a
Ginkgo biloba	10210	2009-01-14	169a
Glycine max (soybean)	259849	2009-01-15	169a
Glycine soja (wild soybean)	11332	2007-01-17	157a
Glycyrrhiza uralensis	12020	2009-09-25	173a
Gnetum gnemon	6193	2008-01-25	163a
Gossypium arboreum (tree cotton)	24597	2007-01-23	157a
Gossypium barbadense	6712	2011-04-23	183a
Gossypium hirsutum (upland cotton)	98420	2008-05-08	165a
Gossypium raimondii	27355	2007-01-23	157a
Guizotia abyssinica	20579	2009-01-12	169a
Helianthus annuus (common sunflower)	61175	2009-01-14	169a
Helianthus argophyllus	20511	2007-01-24	157a
Helianthus ciliaris	16353	2007-06-15	159a
Helianthus exilis	21776	2007-01-24	157a
Helianthus paradoxus	20645	2007-06-15	159a
Helianthus petiolaris	14885	2007-01-24	157a
Helianthus tuberosus	25708	2007-06-15	159a
Hevea brasiliensis	4896	2010-10-25	179a
Hordeum vulgare (barley)	134482	2009-01-17	169a
Humulus lupulus	9789	2008-12-02	168a
Ipomoea batatas	12464	2009-01-14	169a
Ipomoea nil (Japanese morning glory)	22946	2007-01-24	157a
Jatropha curcas	27741	2011-05-02	183a
Juglans hindsii x Juglans regia	7753	2007-06-15	159a
Lactuca perennis	12747	2007-01-24	157a
Lactuca saligna	12186	2007-01-24	157a
Lactuca sativa (garden lettuce)	56013	2012-02-02	187a
Lactuca serriola	74068	2012-02-03	187a
Lactuca virosa	12839	2007-01-24	157a
Lens culinaris	16279	2012-01-30	187a
Leymus cinereus x Leymus triticoides	13567	2008-01-25	163a
Limnanthes alba	4359	2008-05-06	165a
Linum usitatissimum	47241	2011-05-02	183a
Liriodendron tulipifera	14232	2008-05-06	165a
Lolium perenne	10937	2010-10-25	179a
Lotus japonicus	56525	2010-05-26	177a
Malus x domestica (apple)	89158	2009-10-01	173a
Manihot esculenta (cassava)	30401	2008-05-07	165a
Marchantia polymorpha (liverwort)	10959	2007-01-24	157a
Medicago sativa (alfalfa)	6104	2008-01-30	163a
Medicago sativa subsp. falcata	17313	2012-01-31	187a
Medicago truncatula (barrel medic)	65628	2009-01-15	169a
Mesembryanthemum crystallinum (common iceplant)	11317	2007-01-24	157a
Mesostigma viride	7371	2007-01-25	157a
Mimulus guttatus (spotted monkey flower)	39577	2009-09-23	173a
Mimulus guttatus var. nasutus	9469	2010-01-14	175a
Mimulus lewisii	9950	2010-01-14	175a
Musa ABB Group	5167	2009-01-13	169a
Musa acuminata	4510	2010-01-15	175a
Nicotiana benthamiana	25297	2009-09-24	173a
Nicotiana langsdorffii x Nicotiana sanderae	6791	2007-01-25	157a
Nicotiana sylvestris	7612	2008-03-27	163a
Nicotiana tabacum (common tobacco)	131942	2009-09-24	173a
Nuphar advena	13789	2008-05-08	165a
Ocimum basilicum	8926	2007-01-25	157a
Oryza longistaminata	67848	2011-05-03	183a
Oryza sativa (rice)	44644	2008-03-13	163a
Oryza sativa Indica Group	92900	2009-06-10	171a
Oryza sativa Japonica Group	146642	2008-03-12	163a
Ostreococcus lucimarinus CCE9901	13940	2007-08-31	161a
Panax ginseng	20621	2011-04-25	183a
Panax quinquefolius	3803	2010-05-26	177a
Panicum virgatum (switchgrass)	120524	2011-01-13	181a
Papaver somniferum	16486	2008-09-13	167a
Parthenium argentatum	8547	2010-05-25	177a
Paullinia cupana var. sorbilis	10672	2008-09-13	167a
Persea americana	10928	2008-05-06	165a
Petunia axillaris	25774	2011-04-25	183a
Petunia axillaris subsp. axillaris	19609	2009-09-25	173a
Petunia integrifolia subsp. inflata	27341	2011-04-25	183a
Petunia x hybrida	23064	2011-04-25	183a
Phalaenopsis aphrodite	194943	2012-01-31	187a
Phaseolus acutifolius	36827	2011-01-14	181a
Phaseolus angustissimus	3499	2008-05-06	165a
Phaseolus coccineus	221909	2011-04-25	183a
Phaseolus vulgaris (kidney bean)	30218	2011-01-14	181a
Phyllostachys edulis	11754	2011-04-25	183a
Physalis peruviana	26699	2012-01-31	187a
Physcomitrella patens	60395	2009-01-12	169a
Picea abies	8715	2010-01-14	175a
Picea engelmannii x Picea glauca	13880	2007-01-26	157a
Picea glauca (white spruce)	48619	2010-01-19	175a
Picea sitchensis (Sitka spruce)	31215	2011-04-25	183a
Pinus banksiana	13040	2010-05-25	177a
Pinus contorta	13570	2010-01-19	175a
Pinus pinaster (cluster pine)	15648	2010-05-25	177a
Pinus sylvestris	73609	2012-02-01	187a
Pinus taeda (loblolly pine)	72829	2007-01-26	157a
Populus alba x Populus tremula var. glandulosa	5430	2011-01-14	181a
Populus deltoides	8186	2008-01-25	163a
Populus euphratica	9117	2008-01-25	163a
Populus nigra (black poplar)	32718	2008-01-27	163a
Populus tremula (European aspen)	19633	2008-01-31	163a
Populus tremula x Populus alba	15946	2009-01-14	169a
Populus tremula x Populus tremuloides	35128	2007-01-27	157a
Populus tremuloides (quaking aspen)	5730	2007-01-27	157a
Populus trichocarpa (western balsam poplar)	29682	2007-01-27	157a
Populus trichocarpa x Populus deltoides	23686	2007-01-27	157a
Populus trichocarpa x Populus nigra	9740	2007-01-27	157a
Populus x canadensis (Canadian poplar)	4940	2007-01-27	157a
Prosopis juliflora	1125	2010-10-26	179a
Prunus armeniaca (apricot)	5637	2007-01-27	157a
Prunus persica (peach)	28475	2009-06-11	171a
Pseudoroegneria spicata	10168	2009-01-13	169a
Pseudotsuga menziesii var. menziesii	9857	2007-09-03	161a
Punica granatum	9484	2012-02-01	187a
Quercus petraea	23740	2010-05-25	177a
Quercus robur	29944	2011-01-14	181a
Raphanus raphanistrum subsp. landra	17564	2008-05-07	165a
Raphanus raphanistrum subsp. maritimus	17333	2008-05-07	165a
Raphanus raphanistrum subsp. raphanistrum	33369	2008-05-07	165a
Raphanus sativus	39952	2012-02-07	187a
Raphanus sativus var. oleiformis	19390	2009-09-24	173a
Ricinus communis	12382	2008-01-31	163a
Saccharum hybrid cultivar (mixed)	48295	2010-05-26	177a
Saccharum hybrid cultivar CoS 767	11153	2011-01-14	181a
Saccharum hybrid cultivar SP70-1143	18963	2010-05-26	177a
Saccharum hybrid cultivar SP80-3280	81835	2010-05-26	177a
Saccharum officinarum (sugarcane)	131381	2007-01-27	157a
Salvia miltiorrhiza (Chinese salvia)	5624	2007-01-28	157a
Saruma henryi	6754	2007-01-28	157a
Secale cereale (rye)	5977	2007-01-28	157a
Selaginella moellendorffii	20542	2008-05-05	165a
Sesamum indicum	59611	2012-02-01	187a
Silene dioica	20046	2012-02-01	187a
Silene latifolia	39700	2012-02-02	187a
Silene marizii	13565	2012-02-02	187a
Silene vulgaris	11048	2012-02-02	187a
Siraitia grosvenorii	6064	2012-02-02	187a
Solanum chacoense	7110	2008-03-17	163a
Solanum habrochaites	12011	2010-01-21	175a
Solanum lycopersicum	56845	2009-06-11	171a
Solanum melongena	25443	2010-01-21	175a
Solanum pennellii	5008	2010-01-15	175a
Solanum torvum	9182	2010-01-15	175a
Solanum tuberosum (potato)	80344	2011-04-26	183a
Sorghum bicolor (sorghum)	44954	2007-01-28	157a
Sorghum propinquum	9061	2007-01-28	157a
Striga hermonthica	23747	2010-05-26	177a
Syntrichia ruralis	7087	2009-01-13	169a
Tamarix hispida	8616	2007-01-28	157a
Taraxacum kok-saghyz	6995	2010-05-26	177a
Taraxacum officinale	18333	2007-01-28	157a
Theobroma cacao	57035	2009-01-13	169a
Trifolium pratense	12746	2007-01-28	157a
Triphysaria pusilla	25947	2007-11-12	162b
Triphysaria versicolor	15255	2007-11-12	162b
Triticum aestivum (bread wheat)	301765	2008-04-15	163b
Triticum durum	8513	2012-02-02	187a
Triticum monococcum (one-grained wheat)	6987	2007-01-28	157a
Tropaeolum majus	4696	2009-01-13	169a
Vaccinium corymbosum	12526	2012-02-02	187a
Vigna unguiculata	34736	2008-09-13	167a
Vitis shuttleworthii (calloose grape)	5905	2007-01-28	157a
Vitis vinifera (wine grape)	64796	2009-01-14	169a
Volvox carteri f. nagariensis	20687	2008-05-06	165a
Welwitschia mirabilis	6606	2007-01-29	157a
Wrightia tinctoria	8270	2011-04-26	183a
Zamia vazquezii	7657	2008-05-06	165a
Zea mays	181717	2009-10-30	171a
Zingiber officinale	16495	2007-01-29	157a
Zinnia violacea	17011	2009-06-11	171a
Zostera marina	5089	2011-04-26	183a

## Sheet: Table S3
Supplementary Table S3. List of CSGs
Gene accession	Chromosome name	Gene start (bp)	Gene end (bp)	Strand	Gene length	%GC content	Subcellular locations
CSS0005296.1	Contig1022	159928	160364	-	437	36.38	nucleus
CSS0035130.1	Contig1024	178388	179049	+	662	40.48	plasma membrane
CSS0047774.1	Contig1028	398718	401116	-	2399	36.22	nucleus
CSS0012530.1	Contig1031	83796	83975	+	180	50	extracellular space
CSS0035379.1	Contig1036	296321	298114	+	1794	32.16	organelle membrane
CSS0038174.1	Contig1039	958339	958731	-	393	49.11	nucleus
CSS0021718.1	Contig1040	104084	104266	-	183	58.47	extracellular space
CSS0026716.1	Contig1040	732658	733347	+	690	34.93	extracellular space
CSS0022178.1	Contig1040	749564	749803	-	240	47.08	extracellular space
CSS0049791.1	Contig1047	14122	15997	+	1876	36.99	endomembrane system
CSS0014791.1	Contig1047	56523	60462	+	3940	38.58	nucleus
CSS0000354.1	Contig1047	82856	84736	+	1881	36.9	endomembrane system
CSS0002411.1	Contig1047	118388	120264	+	1877	36.97	endomembrane system
CSS0036082.1	Contig1053	201962	202261	+	300	41.33	nucleus
CSS0006851.1	Contig1053	585950	586249	+	300	40.33	chloroplast
CSS0001818.1	Contig1053	797945	798244	+	300	40.67	chloroplast
CSS0037265.1	Contig1054	125117	125413	+	297	50.51	extracellular space
CSS0007156.1	Contig1054	359854	360078	+	225	53.33	extracellular space
CSS0016778.1	Contig1059	365662	365865	-	204	41.18	chloroplast
CSS0003145.1	Contig1070	611696	612655	-	960	37.29	chloroplast thylakoid lumen
CSS0042560.1	Contig1070	731506	739407	-	7902	39.12	nucleus
CSS0038987.1	Contig1074	50693	53915	+	3223	35.25	extracellular space
CSS0015128.1	Contig1076	289700	293126	+	3427	30.17	chloroplast
CSS0009914.1	Contig1081	94727	94930	-	204	50.49	nucleus
CSS0006666.1	Contig1086	61239	61631	-	393	55.98	extracellular space
CSS0027868.1	Contig1104	186972	187710	+	739	39.51	chloroplast
CSS0003021.1	Contig1109	12756	13346	-	591	44.16	extracellular space
CSS0024969.1	Contig111	882271	882861	-	591	44.84	extracellular space
CSS0041080.1	Contig111	918211	918500	+	290	36.21	chloroplast
CSS0020751.1	Contig1130	158236	159416	-	1181	42.76	chloroplast
CSS0048950.1	Contig1132	239309	242521	+	3213	36.82	chloroplast
CSS0026863.1	Contig1134	510824	511045	-	222	54.95	nucleus
CSS0015466.1	Contig1138	9930	10136	-	207	37.68	chloroplast
CSS0047013.1	Contig1138	324973	326529	-	1557	37.38	nucleus
CSS0014000.1	Contig1143	734231	734761	-	531	34.09	chloroplast
CSS0046311.1	Contig1146	98203	100796	-	2594	33.35	nucleus
CSS0012825.1	Contig1148	27576	28076	-	501	57.49	nucleus
CSS0010797.1	Contig1160	66652	68125	-	1474	30.46	endomembrane system
CSS0010474.1	Contig1161	46140	49267	-	3128	42.58	extracellular space
CSS0049087.1	Contig1162	867899	868705	-	807	37.79	chloroplast
CSS0021612.1	Contig1164	239354	239954	-	601	44.09	nucleus
CSS0011280.1	Contig1166	159657	159977	+	321	39.88	nucleus
CSS0030180.1	Contig1171	58249	58581	+	333	39.94	chloroplast
CSS0025279.1	Contig1181	163861	165153	-	1293	36.89	extracellular space
CSS0016794.1	Contig1183	31549	34728	-	3180	43.77	chloroplast
CSS0027674.1	Contig1196	200313	201320	-	1008	37.2	extracellular space
CSS0025814.1	Contig1196	725741	725989	+	249	49.4	nucleus
CSS0021463.1	Contig119	25632	27938	-	2307	33.72	chloroplast
CSS0002828.1	Contig1201	98861	99052	-	192	48.96	extracellular space
CSS0046753.1	Contig1215	71671	71898	-	228	50.88	nucleus
CSS0041474.1	Contig1217	19062	20412	+	1351	29.09	extracellular space
CSS0006759.1	Contig1248	11163	11483	+	321	59.81	nucleus
CSS0036344.1	Contig1257	432260	432469	+	210	45.24	nucleus
CSS0043429.1	Contig1259	30463	30642	+	180	57.78	nucleus
CSS0001531.1	Contig126	106547	112330	+	5784	41.44	organelle membrane
CSS0004628.1	Contig1276	47442	48782	-	1341	34.23	extracellular space
CSS0036308.1	Contig1281	224205	224740	+	536	39.55	chloroplast
CSS0021074.1	Contig1293	615931	616306	+	376	48.4	extracellular space
CSS0038819.1	Contig1294	112056	112349	-	294	51.02	nucleus
CSS0009582.1	Contig1295	104817	105083	-	267	43.82	extracellular space
CSS0012784.1	Contig1299	162328	163148	-	821	32.64	extracellular space
CSS0049857.1	Contig1303	110240	113979	-	3740	36.71	nucleus
CSS0017892.1	Contig1306	35278	37113	+	1836	31.97	extracellular space
CSS0046231.1	Contig1310	64798	67465	-	2668	43.85	extracellular space
CSS0043884.1	Contig133	1405304	1410078	+	4775	31.33	chloroplast
CSS0045558.1	Contig135	559360	560695	+	1336	40.42	nucleus
CSS0045561.1	Contig135	567250	567810	+	561	51.34	nucleus
CSS0033169.1	Contig135	569424	569973	+	550	46.55	nucleus
CSS0024492.1	Contig140	159318	159655	+	338	50	chloroplast
CSS0034929.1	Contig142	104578	105673	-	1096	31.48	nucleus
CSS0021235.1	Contig146	725579	726389	-	811	41.68	chloroplast
CSS0031121.1	Contig147	468493	472048	+	3556	35.46	nucleus
CSS0018115.1	Contig147	515200	516837	-	1638	42	extracellular space
CSS0028222.1	Contig147	723268	724642	+	1375	33.96	extracellular space
CSS0037233.1	Contig159	437443	437942	+	500	28.2	nucleus
CSS0039342.1	Contig160	2907	5994	+	3088	36.4	chloroplast
CSS0035287.1	Contig182	182175	182790	-	616	43.99	nucleus
CSS0028657.1	Contig18	240547	245648	+	5102	36.44	nucleus
CSS0028937.1	Contig18	388853	389137	-	285	45.96	extracellular space
CSS0035171.1	Contig203	7689	7910	-	222	45.95	extracellular space
CSS0017561.1	Contig207	261890	262922	-	1033	34.95	nucleus
CSS0000250.1	Contig216	1841	2660	+	820	40.49	nucleus
CSS0030293.1	Contig219	482105	483071	+	967	33.71	nucleus
CSS0041385.1	Contig227	43354	43840	-	487	35.73	extracellular space
CSS0021495.1	Contig235	11974	12838	-	865	33.87	chloroplast
CSS0001031.1	Contig235	557002	557412	-	411	56.93	extracellular space
CSS0009208.1	Contig244	62369	62938	-	570	42.11	chloroplast
CSS0033091.1	Contig244	65634	65954	-	321	40.81	extracellular space
CSS0028448.1	Contig246	60507	60769	+	263	43.73	extracellular space
CSS0009113.1	Contig250	630434	630631	-	198	54.04	extracellular space
CSS0047241.1	Contig251	163450	163806	+	357	49.02	extracellular space
CSS0027462.1	Contig264	177563	177763	+	201	54.23	extracellular space
CSS0045522.1	Contig274	16372	17232	-	861	37.63	extracellular space
CSS0011884.1	Contig274	22054	22929	+	876	35.73	extracellular space
CSS0009855.1	Contig280	934812	935546	+	735	33.88	extracellular space
CSS0030775.1	Contig280	980834	981241	+	408	45.1	nucleus
CSS0040153.1	Contig280	993900	995248	+	1349	32.99	extracellular space
CSS0038068.1	Contig280	1336173	1336418	+	246	39.43	chloroplast
CSS0011233.1	Contig290	510847	513701	+	2855	33.42	chloroplast
CSS0020051.1	Contig310	102705	104919	-	2215	41.94	nucleus
CSS0001239.1	Contig311	44110	46066	-	1957	35.51	chloroplast
CSS0020956.1	Contig313	22824	23012	-	189	43.39	nucleus
CSS0028917.1	Contig319	314837	322518	-	7682	47.75	nucleus
CSS0032690.1	Contig322	56021	56212	+	192	43.75	mitochondrion
CSS0025817.1	Contig324	51795	52184	-	390	44.87	nucleus
CSS0036574.1	Contig331	77160	77850	-	691	40.81	extracellular space
CSS0036235.1	Contig331	379029	379559	+	531	33.71	chloroplast
CSS0025711.1	Contig335	348729	350759	-	2031	36.73	extracellular space
CSS0017999.1	Contig33	183167	189160	-	5994	33.97	endomembrane system
CSS0000292.1	Contig347	128492	128689	+	198	55.05	mitochondrion
CSS0017954.1	Contig351	697690	697963	-	274	50.36	extracellular space
CSS0016638.1	Contig358	234445	235057	+	613	49.76	chloroplast
CSS0045041.1	Contig367	116957	126732	+	9776	32.99	nucleus
CSS0032811.1	Contig36	94189	94959	+	771	30.74	nucleus
CSS0008994.1	Contig370	94935	96261	-	1327	42.73	nucleus
CSS0030570.1	Contig370	235052	236290	+	1239	47.86	nucleus
CSS0010736.1	Contig373	700317	700515	+	199	39.2	extracellular space
CSS0040112.1	Contig373	773966	774151	-	186	56.45	nucleus
CSS0036654.1	Contig377	112250	115107	-	2858	49.69	chloroplast
CSS0049423.1	Contig381	163243	163551	+	309	44.66	extracellular space
CSS0033300.1	Contig381	225078	225340	+	263	46.77	mitochondrion
CSS0021762.1	Contig390	30084	31993	-	1910	36.65	extracellular space
CSS0023776.1	Contig391	21224	21433	+	210	44.76	chloroplast
CSS0043750.1	Contig391	22603	22806	+	204	39.71	chloroplast
CSS0027063.1	Contig409	57012	57901	-	890	49.66	nucleus
CSS0019419.1	Contig40	264009	264845	+	837	42.89	extracellular space
CSS0030153.1	Contig412	48686	48946	+	261	53.64	nucleus
CSS0038809.1	Contig412	71990	72250	+	261	52.49	nucleus
CSS0011635.1	Contig421	58091	58502	-	412	50.73	extracellular space
CSS0043821.1	Contig423	58157	96501	-	38345	33.5	nucleus
CSS0004367.1	Contig424	351193	352469	+	1277	42.52	extracellular space
CSS0004791.1	Contig424	720640	720949	-	310	41.29	extracellular space
CSS0034903.1	Contig42	82126	82760	-	635	38.43	chloroplast
CSS0034946.1	Contig436	198644	198843	+	200	38	extracellular space
CSS0032621.1	Contig442	19747	19983	+	237	40.51	extracellular space
CSS0040174.1	Contig456	453350	453973	-	624	37.18	extracellular space
CSS0029924.1	Contig45	7061	7534	+	474	49.79	nucleus
CSS0038915.1	Contig463	419411	421585	+	2175	47.4	nucleus
CSS0012752.1	Contig465	1114952	1115390	+	439	39.18	nucleus
CSS0008073.1	Contig467	617095	618381	+	1287	39.7	plasma membrane
CSS0022442.1	Contig47	110548	111078	-	531	39.55	chloroplast
CSS0038716.1	Contig490	641584	644193	-	2610	32.15	endomembrane system
CSS0025672.1	Contig492	430317	431099	-	783	43.68	chloroplast
CSS0028332.1	Contig496	97931	99591	-	1661	34.8	nucleus
CSS0036956.1	Contig503	330754	331029	+	276	45.65	nucleus
CSS0047883.1	Contig514	848067	849484	+	1418	30.96	extracellular space
CSS0002856.1	Contig51	110061	111994	+	1934	22.34	extracellular space
CSS0030769.1	Contig535	110409	110709	-	301	46.18	nucleus
CSS0030917.1	Contig538	135385	136408	+	1024	37.21	nucleus
CSS0038927.1	Contig53	65469	65657	+	189	47.62	nucleus
CSS0007926.1	Contig549	517983	518528	-	546	51.65	nucleus
CSS0034264.1	Contig556	43919	44107	-	189	47.62	nucleus
CSS0020085.1	Contig566	436459	436916	+	458	37.12	extracellular space
CSS0020195.1	Contig566	554846	555031	+	186	44.62	chloroplast
CSS0036029.1	Contig56	17060	17266	+	207	36.71	chloroplast
CSS0018295.1	Contig572	129871	130059	+	189	42.86	nucleus
CSS0044530.1	Contig574	338808	339064	+	257	41.25	extracellular space
CSS0046988.1	Contig579	498999	499405	-	407	34.15	extracellular space
CSS0004027.1	Contig582	452293	452819	-	527	43.45	nucleus
CSS0031241.1	Contig584	108374	109846	-	1473	30.21	endomembrane system
CSS0037051.1	Contig589	23828	26638	-	2811	35.11	extracellular space
CSS0043560.1	Contig591	68827	69147	+	321	41.43	extracellular space
CSS0045750.1	Contig59	15524	15712	+	189	43.39	nucleus
CSS0006581.1	Contig605	170920	171159	-	240	56.25	extracellular space
CSS0002839.1	Contig605	342939	343200	+	262	52.29	nucleus
CSS0033226.1	Contig629	842717	843324	-	608	43.42	chloroplast
CSS0034615.1	Contig633	429288	429882	+	595	40	chloroplast
CSS0021897.1	Contig637	219967	222134	-	2168	40.73	extracellular space
CSS0004714.1	Contig640	413392	414761	+	1370	37.23	nucleus
CSS0002629.1	Contig641	238564	238908	+	345	55.07	plasma membrane
CSS0023955.1	Contig644	311345	312949	+	1605	28.47	chloroplast
CSS0035368.1	Contig648	256574	258597	-	2024	36.61	extracellular space
CSS0000595.1	Contig649	388535	389234	+	700	47.71	chloroplast
CSS0017312.1	Contig64	161689	162517	+	829	33.05	chloroplast
CSS0034468.1	Contig651	302212	304421	-	2210	34.03	extracellular space
CSS0015844.1	Contig651	370505	371364	+	860	32.91	chloroplast
CSS0016975.1	Contig655	284489	284782	-	294	41.5	extracellular space
CSS0043077.1	Contig66	150234	150806	-	573	39.79	extracellular space
CSS0014267.1	Contig671	23405	23643	-	239	46.03	extracellular space
CSS0016434.1	Contig677	133422	133673	+	252	41.27	chloroplast
CSS0037120.1	Contig687	140203	141166	+	964	33.71	nucleus
CSS0027247.1	Contig68	215568	216786	-	1219	38.56	endomembrane system
CSS0030497.1	Contig691	132738	134016	+	1279	35.65	nucleus
CSS0025463.1	Contig700	59506	61808	+	2303	43.99	extracellular space
CSS0039022.1	Contig702	173272	173460	-	189	41.8	nucleus
CSS0002117.1	Contig702	175668	175950	+	283	45.94	nucleus
CSS0038082.1	Contig702	378924	379154	-	231	40.69	nucleus
CSS0030368.1	Contig702	449635	449865	-	231	41.13	nucleus
CSS0006528.1	Contig704	64576	65198	-	623	45.43	chloroplast
CSS0002813.1	Contig718	1265766	1266488	-	723	36.38	nucleus
CSS0019261.1	Contig722	5865	6107	-	243	46.09	chloroplast
CSS0003742.1	Contig722	26217	26556	-	340	38.24	nucleus
CSS0005036.1	Contig728	40027	40643	+	617	39.55	endomembrane system
CSS0032079.1	Contig728	137620	138237	+	618	39	endomembrane system
CSS0012106.1	Contig731	184449	184679	+	231	40.69	nucleus
CSS0027772.1	Contig732	21717	21899	+	183	54.1	nucleus
CSS0012319.1	Contig732	24007	24186	+	180	55.56	nucleus
CSS0026229.1	Contig733	550988	551714	-	727	30.81	extracellular space
CSS0035170.1	Contig736	852864	853037	-	174	43.68	extracellular space
CSS0039873.1	Contig738	242629	243203	+	575	35.48	nucleus
CSS0033113.1	Contig738	599547	604787	+	5241	48.94	chloroplast
CSS0030081.1	Contig738	760707	761402	-	696	36.21	extracellular space
CSS0013449.1	Contig73	72710	74662	+	1953	29.44	organelle membrane
CSS0041242.1	Contig749	98296	98514	+	219	46.58	extracellular space
CSS0045299.1	Contig751	35118	36603	-	1486	35.2	chloroplast
CSS0046461.1	Contig757	93770	94208	+	439	39.18	nucleus
CSS0024864.1	Contig757	131033	133302	+	2270	31.1	extracellular space
CSS0027549.1	Contig758	536729	537258	-	530	38.11	nucleus
CSS0035396.1	Contig766	223428	224825	-	1398	33.83	extracellular space
CSS0019920.1	Contig774	32357	32563	-	207	44.93	extracellular space
CSS0046232.1	Contig789	654	1244	+	591	44.33	extracellular space
CSS0011094.1	Contig790	131354	132123	+	770	46.62	nucleus
CSS0001433.1	Contig795	28730	28993	-	264	43.94	nucleus
CSS0044130.1	Contig795	215041	217226	+	2186	41.13	nucleus
CSS0030431.1	Contig806	346	5310	+	4965	32.83	chloroplast
CSS0004846.1	Contig809	73967	86171	+	12205	49.5	nucleus
CSS0041361.1	Contig809	231015	231290	+	276	50.36	extracellular space
CSS0021118.1	Contig81	65117	65689	-	573	40.14	extracellular space
CSS0009656.1	Contig820	57011	57229	-	219	48.4	extracellular space
CSS0042520.1	Contig829	753205	753892	+	688	34.59	extracellular space
CSS0010129.1	Contig829	874767	875489	+	723	33.2	extracellular space
CSS0001910.1	Contig838	174384	174726	-	343	37.61	nucleus
CSS0003304.1	Contig83	511297	512298	+	1002	35.13	extracellular space
CSS0046241.1	Contig845	391628	424777	-	33150	42.81	chloroplast
CSS0023352.1	Contig845	552135	552481	-	347	34.29	extracellular space
CSS0044089.1	Contig855	85007	85443	-	437	35.7	chloroplast
CSS0013966.1	Contig859	155252	155875	+	624	29.97	nucleus
CSS0035003.1	Contig863	346617	352070	-	5454	41	chloroplast
CSS0016843.1	Contig864	31546	31734	-	189	41.27	chloroplast
CSS0011773.1	Contig864	66791	67831	-	1041	33.91	chloroplast
CSS0010854.1	Contig865	374180	374658	-	479	40.71	extracellular space
CSS0012988.1	Contig875	33525	37885	-	4361	37.49	chloroplast
CSS0031524.1	Contig875	177163	177384	-	222	39.19	chloroplast
CSS0004150.1	Contig876	123809	124141	-	333	40.84	chloroplast
CSS0019723.1	Contig876	530198	531563	+	1366	35.94	nucleus
CSS0002280.1	Contig877	375080	375340	+	261	52.49	nucleus
CSS0029036.1	Contig880	37157	37366	-	210	49.52	extracellular space
CSS0010048.1	Contig884	249712	250136	+	425	52.94	nucleus
CSS0017827.1	Contig884	323419	323649	-	231	39.83	nucleus
CSS0025368.1	Contig884	354451	354681	-	231	41.13	nucleus
CSS0033433.1	Contig890	52354	52548	+	195	45.13	extracellular space
CSS0044434.1	Contig894	61767	61964	+	198	44.44	nucleus
CSS0000851.1	Contig906	76941	84114	-	7174	36.65	plasma membrane
CSS0014013.1	Contig908	191544	192462	-	919	37.65	nucleus
CSS0019018.1	Contig915	149087	151297	+	2211	39.35	extracellular space
CSS0024959.1	Contig917	181056	184381	+	3326	33.55	chloroplast
CSS0021989.1	Contig925	244900	245391	+	492	36.99	chloroplast
CSS0011710.1	Contig925	407654	408137	-	484	36.78	organelle membrane
CSS0020409.1	Contig937	231297	233870	+	2574	38.34	extracellular space
CSS0010400.1	Contig939	32282	33168	+	887	48.7	nucleus
CSS0001329.1	Contig943	129457	160429	-	30973	40.02	chloroplast
CSS0011948.1	Contig951	389088	389342	+	255	47.84	nucleus
CSS0050471.1	Contig952	121490	121714	+	225	40.89	chloroplast
CSS0016482.1	Contig954	213647	213993	-	347	36.6	nucleus
CSS0044439.1	Contig961	60747	61102	-	356	44.1	chloroplast
CSS0023049.1	Contig963	54956	56814	+	1859	45.72	nucleus
CSS0049583.1	Contig965	588026	588360	-	335	35.82	chloroplast
CSS0027318.1	Contig967	90081	90286	+	206	49.03	extracellular space
CSS0004590.1	Contig969	188342	190617	+	2276	45.17	extracellular space
CSS0038229.1	Contig977	127347	127550	-	204	40.2	chloroplast
CSS0001026.1	Contig979	43951	49086	+	5136	36.97	nucleus
CSS0025016.1	Contig979	460234	460616	+	383	45.69	nucleus
CSS0022590.1	Contig980	728889	729386	-	498	39.76	extracellular space
CSS0006557.1	Contig980	737527	738104	-	578	38.58	nucleus
CSS0032486.1	Contig983	3254	3451	-	198	54.04	extracellular space
CSS0003481.1	Contig989	37070	37829	+	760	33.68	chloroplast
CSS0037284.1	Contig989	39174	39365	+	192	43.75	nucleus
CSS0011831.1	Contig989	220600	220980	-	381	44.62	nucleus
CSS0013460.1	Contig989	231013	231276	-	264	61.36	plasma membrane
CSS0021184.1	Contig98	40723	41197	-	475	41.89	extracellular space
CSS0001696.1	Contig995	17058	17588	-	531	32.96	chloroplast
CSS0023516.1	Contig999	44899	45436	+	538	33.64	nucleus
CSS0020366.1	Chr1	3564259	3564438	-	180	57.78	nucleus
CSS0029241.1	Chr1	4709308	4709886	-	579	48.01	nucleus
CSS0005651.1	Chr1	49957285	49959115	+	1831	33.81	nucleus
CSS0014066.1	Chr1	50585060	50585404	+	345	51.88	chloroplast
CSS0029022.1	Chr1	52361539	52363991	+	2453	45.9	organelle membrane
CSS0015954.1	Chr1	55551634	55551855	-	222	42.34	extracellular space
CSS0042302.1	Chr1	60023659	60024299	+	641	35.57	extracellular space
CSS0031184.1	Chr1	60149888	60150528	+	641	35.57	extracellular space
CSS0025030.1	Chr1	6120244	6120417	+	174	45.4	chloroplast
CSS0022176.1	Chr1	66167818	66168480	-	663	44.49	extracellular space
CSS0009633.1	Chr1	68589196	68589903	-	708	48.45	nucleus
CSS0008200.1	Chr1	70680888	70682570	+	1683	36.54	nucleus
CSS0045375.1	Chr1	72658761	72659605	-	845	41.18	plasma membrane
CSS0025830.1	Chr1	77841747	77842646	+	900	37.44	chloroplast
CSS0046255.1	Chr1	80129869	80130153	-	285	49.12	nucleus
CSS0040341.1	Chr1	84287297	84293098	+	5802	42.59	endomembrane system
CSS0019552.1	Chr1	85164881	85166720	+	1840	38.48	extracellular space
CSS0019874.1	Chr1	85988030	85988314	-	285	49.47	extracellular space
CSS0048096.1	Chr1	86127303	86135330	+	8028	38.69	nucleus
CSS0032931.1	Chr1	86398117	86398492	+	376	41.49	extracellular space
CSS0045759.1	Chr1	86495532	86498433	+	2902	37.77	nucleus
CSS0016101.1	Chr1	86974232	86974576	-	345	43.77	extracellular space
CSS0034821.1	Chr1	88345368	88345556	+	189	50.79	nucleus
CSS0002472.1	Chr1	93402526	93405722	+	3197	43.42	nucleus
CSS0037986.1	Chr1	93412094	93427698	-	15605	43.42	chloroplast
CSS0044505.1	Chr1	96109576	96109797	-	222	53.15	nucleus
CSS0047758.1	Chr1	97027438	97027680	+	243	44.44	nucleus
CSS0001921.1	Chr1	97047786	97048335	+	550	52.55	nucleus
CSS0002202.1	Chr1	97911490	97911891	-	402	40.3	extracellular space
CSS0015600.1	Chr1	98429718	98430798	-	1081	39.32	extracellular space
CSS0009861.1	Chr1	106793948	106794937	+	990	37.07	extracellular space
CSS0002704.1	Chr1	108898452	108899845	+	1394	33.5	chloroplast
CSS0017935.1	Chr1	113474750	113475124	-	375	45.33	nucleus
CSS0021696.1	Chr1	118428713	118428910	-	198	52.02	extracellular space
CSS0046636.1	Chr1	119336881	119337470	+	590	48.81	nucleus
CSS0000419.1	Chr1	119674780	119675379	+	600	48.83	chloroplast
CSS0023737.1	Chr1	122178074	122178268	+	195	52.82	nucleus
CSS0024761.1	Chr1	124855518	124855841	+	324	38.89	chloroplast
CSS0020096.1	Chr1	125552694	125557475	-	4782	31.18	nucleus
CSS0049025.1	Chr1	125640803	125641742	+	940	40.21	extracellular space
CSS0015460.1	Chr1	127750423	127750955	+	533	43.9	nucleus
CSS0005734.1	Chr1	128392895	128393179	-	285	50.18	nucleus
CSS0000437.1	Chr1	129063435	129063698	+	264	43.56	extracellular space
CSS0043841.1	Chr1	132458160	132458688	-	529	42.34	nucleus
CSS0013838.1	Chr1	11096062	11096455	-	394	44.92	extracellular space
CSS0018778.1	Chr1	138669525	138669791	+	267	49.06	extracellular space
CSS0015254.1	Chr1	138707655	138707939	-	285	48.77	nucleus
CSS0000448.1	Chr1	139882722	139884104	+	1383	40.42	extracellular space
CSS0020962.1	Chr1	141205297	141205476	+	180	43.33	plasma membrane
CSS0045667.1	Chr1	142683496	142685000	+	1505	36.35	plasma membrane
CSS0040339.1	Chr1	143596870	143597154	+	285	48.77	nucleus
CSS0006795.1	Chr1	145813470	145813999	+	530	44.34	chloroplast
CSS0039939.1	Chr1	145831817	145832427	+	611	45.83	extracellular space
CSS0013922.1	Chr1	149749584	149752200	-	2617	39.63	chloroplast
CSS0000391.1	Chr1	161413785	161414334	+	550	37.09	extracellular space
CSS0022171.1	Chr1	13288947	13299541	+	10595	42.48	extracellular space
CSS0020319.1	Chr1	165269230	165274803	-	5574	30.41	nucleus
CSS0019803.1	Chr1	166175138	166177861	-	2724	42.95	extracellular space
CSS0013779.1	Chr1	168860253	168861101	-	849	37.93	extracellular space
CSS0008182.1	Chr1	170123187	170124955	-	1769	39.46	nucleus
CSS0023226.1	Chr1	170849735	170849934	+	200	52.5	nucleus
CSS0036749.1	Chr1	14308489	14310235	-	1747	36.86	nucleus
CSS0020722.1	Chr1	175574019	175575299	+	1281	40.98	nucleus
CSS0006139.1	Chr1	175744035	175745187	+	1153	32	chloroplast
CSS0031358.1	Chr1	176016833	176017237	-	405	34.57	extracellular space
CSS0041170.1	Chr1	176291971	176292735	-	765	37.78	chloroplast
CSS0029846.1	Chr1	180878480	180878671	-	192	48.96	extracellular space
CSS0001977.1	Chr1	184758320	184758553	-	234	53.85	nucleus
CSS0032773.1	Chr1	185341496	185343660	-	2165	43.74	nucleus
CSS0046832.1	Chr1	189319956	189320528	+	573	44.33	nucleus
CSS0010370.1	Chr1	191038127	191038394	-	268	44.78	nucleus
CSS0019259.1	Chr1	194264297	194264494	+	198	53.54	extracellular space
CSS0021175.1	Chr1	199483498	199483686	+	189	43.92	chloroplast
CSS0006838.1	Chr1	201189492	201191652	-	2161	32.81	chloroplast
CSS0009737.1	Chr1	18181610	18181792	+	183	41.53	chloroplast
CSS0008750.1	Chr1	208342594	208343251	-	658	42.71	extracellular space
CSS0005933.1	Chr1	209183527	209188140	-	4614	48.53	chloroplast
CSS0040875.1	Chr1	19047232	19047915	-	684	43.27	extracellular space
CSS0023457.1	Chr1	214080380	214081245	-	866	38.91	mitochondrion
CSS0024191.1	Chr1	19982586	19982765	+	180	41.11	chloroplast
CSS0042054.1	Chr1	20795162	20795613	-	452	38.27	extracellular space
CSS0006952.1	Chr1	219787429	219787641	-	213	49.3	extracellular space
CSS0023576.1	Chr1	221070197	221070470	+	274	45.26	nucleus
CSS0046611.1	Chr1	221263700	221265047	-	1348	35.76	chloroplast
CSS0000870.1	Chr1	221479310	221479489	+	180	53.33	chloroplast
CSS0039106.1	Chr1	222030237	222030668	+	432	45.14	extracellular space
CSS0027993.1	Chr1	22951259	22952756	-	1498	34.58	chloroplast
CSS0029090.1	Chr1	29171812	29172653	-	842	35.39	chloroplast
CSS0001413.1	Chr1	30171788	30171970	+	183	53.55	nucleus
CSS0002777.1	Chr1	30988971	30991442	-	2472	34.34	nucleus
CSS0016735.1	Chr1	31100856	31104126	-	3271	35.07	chloroplast
CSS0031664.1	Chr1	31210267	31210466	+	200	38	nucleus
CSS0042935.1	Chr1	31225060	31225461	+	402	43.53	chloroplast
CSS0041563.1	Chr1	2828963	2829372	+	410	35.85	endomembrane system
CSS0010105.1	Chr1	43683503	43683715	+	213	46.48	extracellular space
CSS0040271.1	Chr1	45096610	45098166	+	1557	39.43	nucleus
CSS0039122.1	Chr1	48252102	48257031	-	4930	34.08	nucleus
CSS0017509.1	Chr11	57701740	57702036	+	297	53.54	chloroplast
CSS0018953.1	Chr11	57799522	57799770	+	249	53.01	nucleus
CSS0045048.1	Chr11	58890633	58898942	-	8310	44.79	chloroplast
CSS0010378.1	Chr11	60339822	60340648	-	827	35.91	extracellular space
CSS0014914.1	Chr11	63822796	63824260	+	1465	35.43	extracellular space
CSS0016278.1	Chr11	64911272	64911940	+	669	36.62	extracellular space
CSS0027122.1	Chr11	66986977	66988822	+	1846	32.56	chloroplast
CSS0031551.1	Chr11	69651106	69651636	+	531	50.47	extracellular space
CSS0012623.1	Chr11	73316659	73317293	+	635	39.69	extracellular space
CSS0007286.1	Chr11	73589977	73590405	+	429	40.56	extracellular space
CSS0038882.1	Chr11	75013719	75014268	-	550	38	extracellular space
CSS0015064.1	Chr11	9866150	9866692	-	543	36.46	chloroplast
CSS0026489.1	Chr11	78250967	78252007	-	1041	35.83	plasma membrane
CSS0039484.1	Chr11	10514130	10515035	-	906	36.87	extracellular space
CSS0002293.1	Chr11	10631880	10633615	+	1736	34.68	nucleus
CSS0033571.1	Chr11	83033155	83033962	+	808	45.3	nucleus
CSS0047401.1	Chr11	86051614	86052475	-	862	39.1	extracellular space
CSS0029267.1	Chr11	87189449	87196672	-	7224	40.05	nucleus
CSS0012186.1	Chr11	90260385	90261124	-	740	37.84	extracellular space
CSS0018632.1	Chr11	91095199	91096117	-	919	37.65	nucleus
CSS0042138.1	Chr11	94025923	94027274	-	1352	31.58	nucleus
CSS0002093.1	Chr11	94991253	94992331	+	1079	36.7	extracellular space
CSS0031336.1	Chr11	95731533	95734135	+	2603	39.65	chloroplast
CSS0037412.1	Chr11	12103805	12104579	-	775	39.74	extracellular space
CSS0025478.1	Chr11	98047972	98048289	+	318	50.63	nucleus
CSS0028668.1	Chr11	98060628	98060945	+	318	51.26	nucleus
CSS0017688.1	Chr11	98831205	98831663	-	459	52.29	chloroplast
CSS0018476.1	Chr11	98884613	98885524	-	912	33.55	extracellular space
CSS0030151.1	Chr11	99227221	99227677	+	457	43.98	plasma membrane
CSS0038268.1	Chr11	99622233	99622451	+	219	43.84	nucleus
CSS0016998.1	Chr11	99743668	99744582	-	915	33.44	extracellular space
CSS0047830.1	Chr11	99920471	99920937	-	467	43.04	chloroplast
CSS0038678.1	Chr11	104291942	104292112	-	171	45.03	nucleus
CSS0003487.1	Chr11	104314690	104315168	-	479	44.89	extracellular space
CSS0047782.1	Chr11	106165534	106165713	+	180	57.78	nucleus
CSS0030075.1	Chr11	106175404	106175583	+	180	57.78	nucleus
CSS0035754.1	Chr11	13212621	13214515	-	1895	38.26	mitochondrion
CSS0027908.1	Chr11	108713135	108713374	+	240	51.25	organelle membrane
CSS0004430.1	Chr11	108857953	108858679	+	727	31.36	nucleus
CSS0004633.1	Chr11	110900113	110900351	+	239	52.72	extracellular space
CSS0021521.1	Chr11	110901658	110901964	-	307	45.93	nucleus
CSS0014597.1	Chr11	110941015	110941849	-	835	32.57	chloroplast
CSS0040425.1	Chr11	111254977	111255811	+	835	32.57	chloroplast
CSS0043450.1	Chr11	111293533	111293839	+	307	45.93	nucleus
CSS0048402.1	Chr11	111295165	111295403	-	239	53.56	extracellular space
CSS0020336.1	Chr11	112035186	112035476	-	291	42.96	chloroplast
CSS0026686.1	Chr11	115058164	115059767	+	1604	33.35	chloroplast
CSS0031732.1	Chr11	116915031	116915331	-	301	42.86	chloroplast
CSS0040433.1	Chr11	116967817	116968117	-	301	43.19	nucleus
CSS0043042.1	Chr11	117115116	117117056	-	1941	44.72	endomembrane system
CSS0045105.1	Chr11	118257960	118259357	-	1398	36.84	nucleus
CSS0030438.1	Chr11	119128439	119129112	-	674	44.81	chloroplast
CSS0013126.1	Chr11	121077388	121077660	-	273	54.95	plasma membrane
CSS0014518.1	Chr11	121230250	121230567	+	318	63.52	endomembrane system
CSS0021252.1	Chr11	122026063	122026269	-	207	57.49	nucleus
CSS0037509.1	Chr11	122817930	122819802	-	1873	36.95	nucleus
CSS0000510.1	Chr11	122843808	122845686	+	1879	36.83	extracellular space
CSS0016645.1	Chr11	122909618	122916164	-	6547	34.89	endomembrane system
CSS0049360.1	Chr11	18777574	18778209	-	636	39.78	chloroplast thylakoid lumen
CSS0037825.1	Chr11	19277810	19278007	+	198	48.99	extracellular space
CSS0040444.1	Chr11	20474278	20474716	-	439	33.71	nucleus
CSS0007699.1	Chr11	24187136	24187342	-	207	39.13	chloroplast
CSS0045491.1	Chr11	27954147	27955087	-	941	49.84	nucleus
CSS0012356.1	Chr11	30697756	30698623	-	868	35.71	extracellular space
CSS0027747.1	Chr11	4064976	4065276	+	301	46.51	chloroplast
CSS0036022.1	Chr11	31493345	31494786	-	1442	38.49	extracellular space
CSS0011169.1	Chr11	31750578	31750935	+	358	39.66	extracellular space
CSS0049218.1	Chr11	31757479	31757836	+	358	38.27	extracellular space
CSS0047312.1	Chr11	34130938	34134650	+	3713	37.68	extracellular space
CSS0028013.1	Chr11	34328372	34328571	-	200	42.5	extracellular space
CSS0018746.1	Chr11	40590040	40594034	+	3995	36.22	nucleus
CSS0030389.1	Chr11	40774884	40775204	+	321	41.43	extracellular space
CSS0009548.1	Chr11	40777901	40778461	+	561	42.25	chloroplast
CSS0009067.1	Chr11	41274698	41276238	-	1541	36.15	extracellular space
CSS0042433.1	Chr11	5147706	5150823	-	3118	31.62	nucleus
CSS0018518.1	Chr11	43586929	43587721	-	793	33.29	mitochondrion
CSS0038971.1	Chr11	45697883	45699367	-	1485	35.89	chloroplast
CSS0020106.1	Chr11	46021949	46022223	-	275	48.73	extracellular space
CSS0032784.1	Chr11	46230165	46232869	-	2705	43.29	extracellular space
CSS0028499.1	Chr11	52602977	52603456	+	480	36.25	nucleus
CSS0008235.1	Chr11	53499416	53501151	-	1736	42.86	extracellular space
CSS0027142.1	Chr11	53645813	53647530	-	1718	43.02	extracellular space
CSS0010986.1	Chr12	52125704	52126530	+	827	40.02	chloroplast
CSS0032469.1	Chr12	6292211	6293616	+	1406	33.43	plasma membrane
CSS0041315.1	Chr12	6437962	6438887	+	926	32.4	organelle membrane
CSS0008320.1	Chr12	56220061	56220291	+	231	41.56	nucleus
CSS0020964.1	Chr12	60734899	60735674	+	776	36.73	extracellular space
CSS0037527.1	Chr12	65658279	65658503	-	225	44.44	nucleus
CSS0022613.1	Chr12	65827268	65827857	-	590	38.14	extracellular space
CSS0036003.1	Chr12	66132584	66133173	-	590	38.14	extracellular space
CSS0014955.1	Chr12	66166423	66188425	+	22003	37.19	nucleus
CSS0041615.1	Chr12	68078778	68099997	+	21220	41.63	nucleus
CSS0021892.1	Chr12	68725636	68725824	-	189	48.15	chloroplast
CSS0007256.1	Chr12	70515291	70515561	-	271	49.82	extracellular space
CSS0008955.1	Chr12	71383038	71383325	+	288	48.26	nucleus
CSS0041163.1	Chr12	72880375	72880638	-	264	46.21	chloroplast
CSS0023023.1	Chr12	76975575	76976655	-	1081	50.79	nucleus
CSS0035936.1	Chr12	85643527	85644302	+	776	31.7	chloroplast
CSS0028939.1	Chr12	91474772	91478454	-	3683	33.34	nucleus
CSS0009617.1	Chr12	91617573	91618016	-	444	36.04	nucleus
CSS0020541.1	Chr12	98747866	98748456	+	591	43.49	extracellular space
CSS0021079.1	Chr12	101745408	101745572	+	165	54.55	extracellular space
CSS0001875.1	Chr12	102542814	102543854	-	1041	35.93	extracellular space
CSS0016700.1	Chr12	106375430	106376778	+	1349	35.73	nucleus
CSS0046408.1	Chr12	107471644	107472208	+	565	44.42	nucleus
CSS0016996.1	Chr12	107806681	107808489	+	1809	42.12	nucleus
CSS0033835.1	Chr12	108014297	108014674	+	378	44.71	nucleus
CSS0039238.1	Chr12	108286955	108287170	+	216	54.17	extracellular space
CSS0012116.1	Chr12	109175968	109177140	+	1173	37.43	chloroplast
CSS0012240.1	Chr12	111526831	111527087	-	257	46.3	extracellular space
CSS0032441.1	Chr12	113451509	113451964	+	456	47.15	extracellular space
CSS0027329.1	Chr12	115598313	115598756	-	444	46.62	extracellular space
CSS0019929.1	Chr12	117479329	117479869	-	541	34.38	chloroplast
CSS0048524.1	Chr12	118065368	118065908	-	541	34.2	chloroplast
CSS0034641.1	Chr12	13799555	13800677	+	1123	37.93	extracellular space
CSS0034167.1	Chr12	122252910	122255098	+	2189	30.52	organelle membrane
CSS0002328.1	Chr12	15634117	15634365	-	249	47.79	extracellular space
CSS0007466.1	Chr12	133727474	133728544	+	1071	34.55	extracellular space
CSS0033104.1	Chr12	135137440	135137963	+	524	37.6	nucleus
CSS0000947.1	Chr12	137966812	137967066	-	255	47.45	nucleus
CSS0031657.1	Chr12	140161813	140162130	+	318	47.48	nucleus
CSS0050181.1	Chr12	16429792	16430565	+	774	29.72	nucleus
CSS0000548.1	Chr12	142430012	142430228	+	217	49.31	extracellular space
CSS0005398.1	Chr12	143146306	143146650	+	345	52.75	nucleus
CSS0011528.1	Chr12	144067316	144067813	+	498	33.53	extracellular space
CSS0032963.1	Chr12	144441982	144442473	+	492	39.63	extracellular space
CSS0029622.1	Chr12	151170150	151170392	-	243	33.74	chloroplast
CSS0029269.1	Chr12	151332998	151333240	-	243	33.74	chloroplast
CSS0043907.1	Chr12	153098719	153098901	-	183	41.53	chloroplast
CSS0023000.1	Chr12	153304240	153304467	-	228	46.93	endomembrane system
CSS0011770.1	Chr12	156097916	156098298	+	383	45.95	nucleus
CSS0043789.1	Chr12	159571137	159571505	-	369	42.28	extracellular space
CSS0032799.1	Chr12	18540647	18544155	+	3509	36.82	nucleus
CSS0019862.1	Chr12	1130413	1132141	+	1729	40.49	plasma membrane
CSS0019973.1	Chr12	21291093	21291329	+	237	41.35	nucleus
CSS0011453.1	Chr12	23965217	23965414	+	198	50	extracellular space
CSS0002262.1	Chr12	24213271	24214296	+	1026	43.27	extracellular space
CSS0019668.1	Chr12	25181448	25181711	+	264	50.38	extracellular space
CSS0008722.1	Chr12	27089124	27089812	+	689	39.91	extracellular space
CSS0035440.1	Chr12	27662776	27663145	+	370	45.41	nucleus
CSS0016935.1	Chr12	27828721	27830078	-	1358	35.79	nucleus
CSS0036013.1	Chr12	30262190	30267398	-	5209	40.08	extracellular space
CSS0010312.1	Chr12	31033678	31034236	-	559	45.08	chloroplast
CSS0021312.1	Chr12	31183669	31188876	-	5208	40.05	extracellular space
CSS0015027.1	Chr12	31235289	31240526	-	5238	40.32	extracellular space
CSS0002092.1	Chr12	3439418	3439678	-	261	45.21	nucleus
CSS0005192.1	Chr12	32163162	32163712	+	551	51.91	nucleus
CSS0003246.1	Chr12	41652740	41653627	-	888	51.8	mitochondrion
CSS0034013.1	Chr12	44494198	44494515	+	318	51.57	nucleus
CSS0046273.1	Chr12	45016186	45018655	+	2470	36.4	chloroplast
CSS0018383.1	Chr12	45564922	45565950	+	1029	37.32	chloroplast
CSS0014723.1	Chr12	47130471	47130736	+	266	45.11	nucleus
CSS0034974.1	Chr12	47762082	47763029	+	948	34.07	chloroplast
CSS0007155.1	Chr13	57363777	57365276	-	1500	37.4	extracellular space
CSS0008552.1	Chr13	60237725	60237931	+	207	49.76	chloroplast
CSS0038218.1	Chr13	61238004	61238219	+	216	40.74	nucleus
CSS0010478.1	Chr13	62676102	62676949	+	848	32.67	extracellular space
CSS0004682.1	Chr13	62717016	62717870	+	855	32.28	extracellular space
CSS0041484.1	Chr13	64137955	64138554	-	600	38.17	chloroplast
CSS0001143.1	Chr13	64327370	64328007	+	638	36.05	plasma membrane
CSS0048226.1	Chr13	65948935	65949565	-	631	36.61	extracellular space
CSS0021701.1	Chr13	66901485	66901655	-	171	52.05	nucleus
CSS0022734.1	Chr13	67821262	67821620	+	359	41.78	endomembrane system
CSS0017549.1	Chr13	70976005	70976202	+	198	53.03	extracellular space
CSS0002544.1	Chr13	6870295	6870576	-	282	51.42	nucleus
CSS0044542.1	Chr13	72137634	72139561	+	1928	33.71	nucleus
CSS0028634.1	Chr13	72540716	72541033	+	318	50.94	nucleus
CSS0050486.1	Chr13	77424319	77425611	+	1293	37.12	extracellular space
CSS0007480.1	Chr13	79645491	79645700	+	210	39.52	nucleus
CSS0012176.1	Chr13	79668878	79669078	+	201	39.8	nucleus
CSS0008492.1	Chr13	84099758	84100572	-	815	46.75	nucleus
CSS0042306.1	Chr13	8952760	8953135	-	376	40.69	extracellular space
CSS0040836.1	Chr13	85461312	85463248	+	1937	48.37	extracellular space
CSS0038138.1	Chr13	9575356	9585131	-	9776	32.28	chloroplast
CSS0017004.1	Chr13	10139610	10141766	+	2157	35.79	nucleus
CSS0002343.1	Chr13	88795308	88795732	-	425	54.12	nucleus
CSS0049839.1	Chr13	88998566	88998911	+	346	38.15	nucleus
CSS0021806.1	Chr13	89316236	89316647	-	412	49.76	extracellular space
CSS0043725.1	Chr13	89378061	89379802	-	1742	34.96	nucleus
CSS0021277.1	Chr13	89891826	89892110	-	285	47.72	nucleus
CSS0018428.1	Chr13	91307102	91307807	+	706	33.99	nucleus
CSS0019740.1	Chr13	10171087	10172876	+	1790	33.13	nucleus
CSS0032120.1	Chr13	10467505	10469286	+	1782	33.33	nucleus
CSS0013083.1	Chr13	92029677	92030208	-	532	33.83	chloroplast
CSS0014304.1	Chr13	96166308	96166732	+	425	53.88	nucleus
CSS0033745.1	Chr13	96986333	96986593	-	261	44.83	nucleus
CSS0032402.1	Chr13	940904	941091	+	188	40.96	chloroplast
CSS0034029.1	Chr13	12306048	12309727	-	3680	33.23	chloroplast
CSS0024391.1	Chr13	98565261	98565545	-	285	49.82	nucleus
CSS0016289.1	Chr13	98773531	98775463	+	1933	44.96	nucleus
CSS0024401.1	Chr13	98851426	98851626	+	201	41.79	nucleus
CSS0045160.1	Chr13	98904684	98904884	+	201	39.8	chloroplast
CSS0031092.1	Chr13	101534025	101534321	-	297	49.83	nucleus
CSS0019493.1	Chr13	102304288	102305713	+	1426	30.93	extracellular space
CSS0016189.1	Chr13	13596623	13597961	+	1339	43.54	nucleus
CSS0033856.1	Chr13	106142271	106142531	+	261	43.3	nucleus
CSS0016902.1	Chr13	108733334	108733567	+	234	35.9	organelle membrane
CSS0013655.1	Chr13	110377214	110378560	-	1347	39.35	chloroplast
CSS0013761.1	Chr13	111974864	111975082	+	219	46.58	extracellular space
CSS0006130.1	Chr13	112505546	112505890	-	345	52.17	nucleus
CSS0032934.1	Chr13	114294680	114295066	+	387	30.75	chloroplast
CSS0042464.1	Chr13	117534646	117534873	-	228	50.88	nucleus
CSS0034077.1	Chr13	117537396	117537578	-	183	46.99	extracellular space
CSS0006907.1	Chr13	117949634	117950197	+	564	35.46	extracellular space
CSS0028618.1	Chr13	119347476	119348040	+	565	37.52	nucleus
CSS0028260.1	Chr13	119666248	119673941	-	7694	43.16	nucleus
CSS0020635.1	Chr13	120336909	120337498	-	590	51.02	chloroplast
CSS0026051.1	Chr13	122286122	122286368	+	247	35.22	chloroplast
CSS0039721.1	Chr13	122646432	122648356	+	1925	36.57	chloroplast
CSS0049358.1	Chr13	16000000	16004881	+	4882	40.88	nucleus
CSS0024576.1	Chr13	122719852	122721914	+	2063	36.4	chloroplast
CSS0045671.1	Chr13	123471725	123471928	-	204	60.29	nucleus
CSS0036638.1	Chr13	124711802	124712158	-	357	38.94	nucleus
CSS0014328.1	Chr13	126325127	126325561	+	435	36.55	nucleus
CSS0041230.1	Chr13	133207807	133208673	-	867	53.98	chloroplast
CSS0003411.1	Chr13	133408536	133410328	+	1793	37.26	nucleus
CSS0048403.1	Chr13	134350679	134351174	+	496	42.34	extracellular space
CSS0044184.1	Chr13	134443715	134446904	+	3190	33.92	chloroplast
CSS0049004.1	Chr13	134894894	134898102	+	3209	39.73	nucleus
CSS0028354.1	Chr13	21529368	21531371	-	2004	36.58	chloroplast
CSS0036737.1	Chr13	21903124	21905942	-	2819	40.76	endomembrane system
CSS0016499.1	Chr13	23679950	23681118	+	1169	30.62	extracellular space
CSS0039223.1	Chr13	27308595	27320967	+	12373	36.82	chloroplast
CSS0028121.1	Chr13	27596219	27596579	+	361	37.12	chloroplast
CSS0028195.1	Chr13	1422341	1422918	+	578	37.02	extracellular space
CSS0012625.1	Chr13	28061229	28062094	+	866	30.48	endomembrane system
CSS0045181.1	Chr13	28640239	28642481	-	2243	34.06	extracellular space
CSS0008007.1	Chr13	29809390	29811543	+	2154	42.15	nucleus
CSS0043510.1	Chr13	31929159	31930226	+	1068	36.7	endomembrane system
CSS0038292.1	Chr13	32252732	32253369	-	638	34.95	extracellular space
CSS0000621.1	Chr13	32782126	32782772	-	647	34.16	nucleus
CSS0014715.1	Chr13	33146361	33148504	-	2144	40.07	chloroplast
CSS0033405.1	Chr13	33315483	33316127	-	645	34.26	nucleus
CSS0001338.1	Chr13	34141137	34141827	-	691	34.15	extracellular space
CSS0028536.1	Chr13	37072690	37077111	+	4422	37.61	nucleus
CSS0028898.1	Chr13	38422291	38422639	+	349	34.96	extracellular space
CSS0016405.1	Chr13	38586912	38590210	+	3299	34.34	chloroplast
CSS0036806.1	Chr13	2983107	2983546	-	440	52.95	nucleus
CSS0008705.1	Chr13	3052094	3052324	+	231	45.45	extracellular space
CSS0027909.1	Chr13	3641100	3641456	-	357	49.3	extracellular space
CSS0004835.1	Chr13	44044231	44044763	+	533	41.84	nucleus
CSS0012580.1	Chr13	4276860	4280482	-	3623	42.12	chloroplast
CSS0021755.1	Chr13	4839320	4839980	-	661	40.54	nucleus
CSS0039912.1	Chr13	45716262	45716658	-	397	35.01	extracellular space
CSS0015775.1	Chr13	45863856	45864834	-	979	33.3	chloroplast
CSS0015179.1	Chr13	47142709	47143417	-	709	37.52	nucleus
CSS0022982.1	Chr13	48017999	48018323	-	325	44.92	chloroplast
CSS0047415.1	Chr13	48068884	48069203	-	320	44.38	chloroplast
CSS0037174.1	Chr13	50999375	51001761	-	2387	34.94	nucleus
CSS0046838.1	Chr13	53430299	53430786	+	488	34.63	chloroplast
CSS0036331.1	Chr14	268870	269244	+	375	46.67	chloroplast
CSS0007011.1	Chr14	44091280	44091525	+	246	39.43	nucleus
CSS0029532.1	Chr14	44142039	44142218	+	180	56.67	nucleus
CSS0034151.1	Chr14	54018387	54018748	+	362	43.65	chloroplast
CSS0006531.1	Chr14	58027083	58028087	+	1005	32.34	nucleus
CSS0017521.1	Chr14	62262862	62263748	-	887	33.26	chloroplast
CSS0013469.1	Chr14	62526366	62530947	-	4582	38.8	nucleus
CSS0025754.1	Chr14	67009925	67012414	+	2490	32.05	chloroplast
CSS0024714.1	Chr14	4884467	4885114	-	648	31.94	extracellular space
CSS0008287.1	Chr14	4886941	4889439	-	2499	36.21	nucleus
CSS0015722.1	Chr14	5313336	5313985	-	650	32	extracellular space
CSS0016255.1	Chr14	72561652	72562340	-	689	35.99	extracellular space
CSS0020663.1	Chr14	75246317	75247152	+	836	40.31	chloroplast thylakoid lumen
CSS0009014.1	Chr14	75896440	75897065	-	626	45.53	nucleus
CSS0003443.1	Chr14	76246894	76247109	-	216	47.22	chloroplast
CSS0012891.1	Chr14	76248430	76249852	-	1423	37.53	mitochondrion
CSS0024684.1	Chr14	5525361	5526478	+	1118	30.14	chloroplast
CSS0016387.1	Chr14	78896307	78896615	-	309	43.69	nucleus
CSS0020084.1	Chr14	81939135	81939751	+	617	39.71	endomembrane system
CSS0023264.1	Chr14	89122586	89123730	-	1145	33.1	extracellular space
CSS0049570.1	Chr14	89325803	89328387	+	2585	32.22	chloroplast
CSS0040661.1	Chr14	91467945	91468391	+	447	37.36	extracellular space
CSS0041906.1	Chr14	581763	582137	-	375	46.93	chloroplast
CSS0008865.1	Chr14	92411672	92412239	+	568	48.59	nucleus
CSS0045705.1	Chr14	93504230	93508159	-	3930	41.65	extracellular space
CSS0028736.1	Chr14	94822920	94826842	-	3923	41.65	extracellular space
CSS0013675.1	Chr14	95525875	95530060	-	4186	34.88	chloroplast
CSS0006912.1	Chr14	101244760	101245059	+	300	40	chloroplast
CSS0041059.1	Chr14	101340161	101340460	+	300	40.33	chloroplast
CSS0030390.1	Chr14	101403171	101403470	+	300	41	chloroplast
CSS0048075.1	Chr14	105652295	105665106	-	12812	35.6	extracellular space
CSS0004911.1	Chr14	7705856	7706065	-	210	51.43	nucleus
CSS0004347.1	Chr14	111719537	111721264	-	1728	38.66	extracellular space
CSS0019332.1	Chr14	113761419	113762762	+	1344	36.61	nucleus
CSS0027064.1	Chr14	113940287	113941631	-	1345	36.43	nucleus
CSS0038339.1	Chr14	114859128	114859325	-	198	61.11	extracellular space
CSS0021834.1	Chr14	8292169	8292719	+	551	52.45	nucleus
CSS0003831.1	Chr14	116827265	116827480	+	216	48.15	chloroplast
CSS0015133.1	Chr14	117659061	117659474	+	414	42.51	nucleus
CSS0037726.1	Chr14	120657440	120657625	+	186	51.08	nucleus
CSS0019884.1	Chr14	120817323	120819591	+	2269	38.12	nucleus
CSS0030011.1	Chr14	122924482	122928125	+	3644	48.55	nucleus
CSS0044150.1	Chr14	123645216	123652897	-	7682	47.63	nucleus
CSS0002309.1	Chr14	8473516	8473734	+	219	50.68	extracellular space
CSS0043351.1	Chr14	128488712	128489471	-	760	35	chloroplast
CSS0016094.1	Chr14	128553556	128553851	-	296	47.64	chloroplast thylakoid lumen
CSS0016320.1	Chr14	130030038	130030830	+	793	34.3	extracellular space
CSS0040797.1	Chr14	130579303	130580568	+	1266	32.39	extracellular space
CSS0004799.1	Chr14	130652005	130653135	+	1131	34.22	extracellular space
CSS0013272.1	Chr14	131849274	131850681	-	1408	38.57	chloroplast thylakoid lumen
CSS0008968.1	Chr14	132373475	132374266	-	792	34.6	extracellular space
CSS0046004.1	Chr14	11095620	11096055	+	436	48.62	extracellular space
CSS0048845.1	Chr14	11910783	11961820	-	51038	48.2	chloroplast
CSS0001618.1	Chr14	19202206	19202775	-	570	38.42	extracellular space
CSS0025799.1	Chr14	25582722	25582934	-	213	47.42	nucleus
CSS0032481.1	Chr14	25828118	25828318	-	201	46.77	extracellular space
CSS0047650.1	Chr14	26663727	26664053	-	327	46.48	chloroplast
CSS0038816.1	Chr14	29412296	29412825	-	530	34.34	chloroplast
CSS0024994.1	Chr14	2991382	2991850	+	469	33.48	nucleus
CSS0033726.1	Chr14	40258779	40259641	+	863	33.95	endomembrane system
CSS0011667.1	Chr14	40323267	40333458	+	10192	37.08	nucleus
CSS0020629.1	Chr15	42081020	42081238	+	219	50.68	plasma membrane
CSS0035463.1	Chr15	42851034	42851252	-	219	50.68	plasma membrane
CSS0013239.1	Chr15	46482125	46487521	-	5397	41.43	chloroplast
CSS0044550.1	Chr15	50213685	50213954	-	270	42.59	nucleus
CSS0007136.1	Chr15	53764375	53767260	+	2886	38.53	extracellular space
CSS0038376.1	Chr15	54767578	54767832	-	255	51.76	nucleus
CSS0050482.1	Chr15	55950157	55951581	-	1425	40	extracellular space
CSS0035679.1	Chr15	56414515	56433957	+	19443	32.88	extracellular space
CSS0047970.1	Chr15	58112207	58112625	-	419	47.49	extracellular space
CSS0026898.1	Chr15	67123616	67125784	-	2169	45.64	organelle membrane
CSS0027336.1	Chr15	67632716	67633157	+	442	32.81	nucleus
CSS0002838.1	Chr15	5216866	5218826	-	1961	38.55	chloroplast
CSS0012405.1	Chr15	69023971	69027307	+	3337	35.45	chloroplast
CSS0019410.1	Chr15	69245999	69247254	+	1256	33.12	nucleus
CSS0044413.1	Chr15	78431781	78432047	-	267	40.82	extracellular space
CSS0029203.1	Chr15	79522579	79522842	+	264	42.05	extracellular space
CSS0050179.1	Chr15	6198294	6198701	+	408	48.53	nucleus
CSS0021978.1	Chr15	82770215	82771359	-	1145	32.49	nucleus
CSS0007241.1	Chr15	83948515	83951287	-	2773	38.26	nucleus
CSS0020616.1	Chr15	6488816	6489223	+	408	48.53	nucleus
CSS0023547.1	Chr15	85119201	85119637	-	437	34.78	nucleus
CSS0033633.1	Chr15	85726059	85726696	+	638	37.15	extracellular space
CSS0038640.1	Chr15	87432918	87433804	+	887	37.77	organelle membrane
CSS0043840.1	Chr15	88591845	88592721	+	877	35.35	extracellular space
CSS0008822.1	Chr15	89200092	89201681	-	1590	35.28	extracellular space
CSS0011788.1	Chr15	90144183	90144383	+	201	40.8	nucleus
CSS0010983.1	Chr15	91339509	91340006	+	498	33.94	extracellular space
CSS0050273.1	Chr15	7658741	7659961	+	1221	39.07	chloroplast
CSS0016589.1	Chr15	8583048	8583408	+	361	37.67	nucleus
CSS0010632.1	Chr15	95194768	95195537	-	770	32.34	extracellular space
CSS0003306.1	Chr15	95789039	95789808	+	770	32.08	extracellular space
CSS0030490.1	Chr15	97697220	97698818	-	1599	35.9	nucleus
CSS0042541.1	Chr15	98352251	98352436	-	186	47.31	nucleus
CSS0024229.1	Chr15	99167010	99167370	+	361	38.5	chloroplast
CSS0020971.1	Chr15	99347412	99348847	-	1436	34.54	chloroplast
CSS0009531.1	Chr15	101280009	101280191	+	183	41.53	chloroplast
CSS0011439.1	Chr15	102649193	102650163	+	971	36.46	chloroplast
CSS0044800.1	Chr15	9153452	9153796	-	345	52.46	nucleus
CSS0006793.1	Chr15	102916436	102917403	+	968	35.85	chloroplast
CSS0035539.1	Chr15	105227662	105239486	+	11825	36.34	chloroplast
CSS0028684.1	Chr15	105365676	105365861	+	186	48.39	nucleus
CSS0046489.1	Chr15	9351274	9351543	+	270	54.81	nucleus
CSS0022231.1	Chr15	109179513	109179731	+	219	44.29	nucleus
CSS0006333.1	Chr15	114205781	114206187	+	407	37.59	nucleus
CSS0033914.1	Chr15	118769440	118769876	+	437	35.7	nucleus
CSS0025236.1	Chr15	118783422	118783858	-	437	36.38	nucleus
CSS0007028.1	Chr15	118954456	118954653	+	198	53.03	nucleus
CSS0043938.1	Chr15	12389119	12389307	-	189	46.03	chloroplast
CSS0030441.1	Chr15	17834441	17836410	+	1970	39.49	chloroplast
CSS0008509.1	Chr15	18927350	18935617	-	8268	45.26	nucleus
CSS0021552.1	Chr15	19688338	19688672	+	335	38.21	nucleus
CSS0037411.1	Chr15	23586412	23587103	-	692	40.9	extracellular space
CSS0032270.1	Chr15	27614613	27616668	-	2056	41.39	nucleus
CSS0009985.1	Chr15	32054347	32054713	-	367	47.14	chloroplast
CSS0003488.1	Chr15	32753095	32753917	-	823	47.14	nucleus
CSS0041166.1	Chr15	33159796	33160371	+	576	46.35	nucleus
CSS0000149.1	Chr15	34495760	34496073	+	314	46.18	nucleus
CSS0024522.1	Chr15	34688532	34688954	+	423	52.96	extracellular space
CSS0037892.1	Chr15	35393708	35394077	-	370	43.78	extracellular space
CSS0030246.1	Chr15	35911898	35912320	-	423	52.96	extracellular space
CSS0032169.1	Chr15	37771390	37771913	-	524	43.13	nucleus
CSS0005652.1	Chr2	265712	266863	+	1152	36.63	chloroplast
CSS0016524.1	Chr2	52137542	52138065	+	524	35.11	chloroplast
CSS0044802.1	Chr2	52905840	52906364	+	525	35.62	chloroplast
CSS0035323.1	Chr2	3337405	3338753	-	1349	42.18	chloroplast
CSS0014500.1	Chr2	3430678	3432131	+	1454	33.63	extracellular space
CSS0014073.1	Chr2	55330119	55330899	-	781	35.72	organelle membrane
CSS0008940.1	Chr2	56157090	56157359	-	270	41.85	nucleus
CSS0008237.1	Chr2	57124870	57125233	+	364	45.05	extracellular space
CSS0032525.1	Chr2	60049889	60050206	+	318	51.26	nucleus
CSS0043561.1	Chr2	62394141	62395510	+	1370	37.01	nucleus
CSS0035941.1	Chr2	62697319	62697781	-	463	38.23	nucleus
CSS0029821.1	Chr2	5990276	5990599	-	324	42.28	extracellular space
CSS0008499.1	Chr2	65124360	65126095	-	1736	37.15	chloroplast
CSS0002640.1	Chr2	65126460	65126822	+	363	48.76	nucleus
CSS0005837.1	Chr2	65819243	65819911	-	669	40.21	plasma membrane
CSS0023071.1	Chr2	65900296	65900949	-	654	40.21	plasma membrane
CSS0028853.1	Chr2	66466809	66468857	-	2049	39.29	nucleus
CSS0040346.1	Chr2	66471814	66472044	-	231	39.83	extracellular space
CSS0037730.1	Chr2	66919647	66921061	+	1415	34.42	extracellular space
CSS0034892.1	Chr2	66970070	66971483	+	1414	34.37	extracellular space
CSS0003366.1	Chr2	70689815	70690111	+	297	51.18	extracellular space
CSS0031770.1	Chr2	70701082	70701378	+	297	50.51	extracellular space
CSS0020983.1	Chr2	72425368	72425804	-	437	35.7	chloroplast
CSS0016297.1	Chr2	72563919	72565607	+	1689	35.29	nucleus
CSS0019689.1	Chr2	73655426	73657733	+	2308	46.97	chloroplast
CSS0023546.1	Chr2	75024787	75025255	-	469	36.03	chloroplast
CSS0033086.1	Chr2	78212901	78213494	+	594	46.8	nucleus
CSS0021328.1	Chr2	79567609	79569239	+	1631	33.29	extracellular space
CSS0003410.1	Chr2	81214164	81214478	-	315	48.25	nucleus
CSS0021940.1	Chr2	81716316	81716709	-	394	48.98	extracellular space
CSS0048532.1	Chr2	83445382	83445738	+	357	50.7	chloroplast
CSS0022742.1	Chr2	84957242	84957601	+	360	37.22	nucleus
CSS0032910.1	Chr2	7925363	7925982	+	620	29.68	nucleus
CSS0020516.1	Chr2	87849032	87885219	+	36188	44.12	chloroplast
CSS0036403.1	Chr2	88805721	88805948	-	228	44.74	nucleus
CSS0038297.1	Chr2	88814368	88815439	+	1072	36.47	nucleus
CSS0036211.1	Chr2	89295326	89296367	-	1042	36.47	nucleus
CSS0033471.1	Chr2	89301901	89302134	+	234	47.86	nucleus
CSS0006419.1	Chr2	94238192	94238777	-	586	31.06	endomembrane system
CSS0029277.1	Chr2	101136403	101137977	+	1575	34.16	extracellular space
CSS0014142.1	Chr2	101702093	101702351	+	259	52.51	extracellular space
CSS0001697.1	Chr2	101738423	101740037	-	1615	34.37	chloroplast
CSS0012378.1	Chr2	104423996	104424978	-	983	36.72	nucleus
CSS0045853.1	Chr2	104601003	104601493	+	491	38.49	extracellular space
CSS0040254.1	Chr2	104824728	104825916	-	1189	35.91	extracellular space
CSS0035514.1	Chr2	108106559	108106756	+	198	52.53	extracellular space
CSS0045589.1	Chr2	109226062	109226322	+	261	48.66	chloroplast
CSS0005951.1	Chr2	9516418	9516720	-	303	37.95	chloroplast
CSS0023745.1	Chr2	113431936	113432511	-	576	36.98	nucleus
CSS0014573.1	Chr2	113449539	113450113	-	575	36.7	plasma membrane
CSS0022004.1	Chr2	119536110	119537724	+	1615	36.59	extracellular space
CSS0045047.1	Chr2	120109642	120109905	-	264	40.53	chloroplast
CSS0037865.1	Chr2	121305779	121307362	-	1584	36.62	extracellular space
CSS0028142.1	Chr2	125987518	125987875	+	358	45.53	chloroplast thylakoid lumen
CSS0014617.1	Chr2	12761865	12763378	+	1514	34.54	endomembrane system
CSS0038462.1	Chr2	129586369	129587514	+	1146	38.48	nucleus
CSS0045970.1	Chr2	129694679	129695819	-	1141	38.3	nucleus
CSS0034632.1	Chr2	130528039	130530010	-	1972	41.73	extracellular space
CSS0036535.1	Chr2	130905001	130906966	-	1966	41.56	extracellular space
CSS0044716.1	Chr2	132109736	132110324	+	589	31.75	nucleus
CSS0030549.1	Chr2	14129320	14136898	+	7579	46.48	chloroplast
CSS0042192.1	Chr2	133268642	133269633	+	992	30.95	nucleus
CSS0048913.1	Chr2	133626193	133632068	+	5876	33.08	extracellular space
CSS0036269.1	Chr2	134353012	134353602	-	591	44.16	extracellular space
CSS0013116.1	Chr2	135629488	135630910	-	1423	45.12	extracellular space
CSS0040188.1	Chr2	135636905	135638328	-	1424	45.15	extracellular space
CSS0017348.1	Chr2	510147	511298	+	1152	36.55	chloroplast
CSS0028408.1	Chr2	837724	838216	-	493	55.17	extracellular space
CSS0014207.1	Chr2	14403400	14442387	+	38988	45.98	chloroplast
CSS0025211.1	Chr2	138905148	138905430	+	283	39.93	extracellular space
CSS0005979.1	Chr2	138906361	138906571	+	211	45.02	chloroplast
CSS0001649.1	Chr2	139812274	139812591	+	318	51.26	nucleus
CSS0038287.1	Chr2	139853240	139854387	-	1148	33.89	nucleus
CSS0024968.1	Chr2	140306960	140307477	+	518	35.91	extracellular space
CSS0047232.1	Chr2	143211869	143212178	+	310	43.23	extracellular space
CSS0034190.1	Chr2	145513029	145513594	-	566	48.76	nucleus
CSS0010057.1	Chr2	15582314	15582507	-	194	43.81	nucleus
CSS0048492.1	Chr2	153139179	153139615	-	437	35.7	nucleus
CSS0003537.1	Chr2	154936441	154936671	-	231	46.32	extracellular space
CSS0027417.1	Chr2	159792802	159793592	+	791	43.62	chloroplast
CSS0023944.1	Chr2	160755709	160776104	+	20396	44.16	nucleus
CSS0004227.1	Chr2	161520915	161521145	+	231	47.19	chloroplast
CSS0020865.1	Chr2	161801660	161801863	-	204	41.67	nucleus
CSS0047018.1	Chr2	165627350	165627541	+	192	43.75	mitochondrion
CSS0047977.1	Chr2	165763288	165763491	+	204	45.1	extracellular space
CSS0021197.1	Chr2	165965075	165968924	-	3850	43.74	nucleus
CSS0046780.1	Chr2	166017976	166020543	-	2568	33.53	chloroplast
CSS0006518.1	Chr2	167049531	167059295	-	9765	38.95	chloroplast
CSS0032996.1	Chr2	167383480	167383671	-	192	43.23	nucleus
CSS0042309.1	Chr2	168229265	168229547	-	283	44.88	chloroplast
CSS0048672.1	Chr2	168930363	168930554	-	192	43.23	mitochondrion
CSS0031918.1	Chr2	169189178	169189366	+	189	41.8	nucleus
CSS0016977.1	Chr2	170027356	170027544	-	189	43.39	nucleus
CSS0007568.1	Chr2	18015101	18015651	+	551	38.29	extracellular space
CSS0019972.1	Chr2	170713744	170713932	-	189	41.8	nucleus
CSS0003780.1	Chr2	176385939	176388480	-	2542	32.93	nucleus
CSS0023212.1	Chr2	178781645	178781860	+	216	50.46	nucleus
CSS0000451.1	Chr2	185647225	185660422	-	13198	39.35	chloroplast
CSS0039419.1	Chr2	190471750	190473302	-	1553	41.27	chloroplast
CSS0021928.1	Chr2	193284622	193285233	-	612	39.87	endomembrane system
CSS0043078.1	Chr2	198868144	198868671	+	528	33.14	chloroplast
CSS0027590.1	Chr2	200072903	200073124	+	222	44.14	extracellular space
CSS0028674.1	Chr2	203304558	203315988	-	11431	35.2	extracellular space
CSS0040731.1	Chr2	203319186	203319379	-	194	46.39	extracellular space
CSS0007287.1	Chr2	203948730	203950849	-	2120	39.48	nucleus
CSS0023281.1	Chr2	203964619	203964774	-	156	39.74	extracellular space
CSS0038616.1	Chr2	22627345	22627584	+	240	37.08	nucleus
CSS0012694.1	Chr2	209558738	209560000	+	1263	31.75	organelle membrane
CSS0045801.1	Chr2	212250510	212250707	-	198	55.56	extracellular space
CSS0029221.1	Chr2	212261141	212261338	-	198	54.04	extracellular space
CSS0043318.1	Chr2	212516731	212517271	+	541	36.23	nucleus
CSS0040021.1	Chr2	25490433	25491948	+	1516	51.25	chloroplast
CSS0005015.1	Chr2	25501200	25501583	+	384	44.53	nucleus
CSS0023841.1	Chr2	26168090	26169608	+	1519	51.42	chloroplast
CSS0030248.1	Chr2	26178833	26179216	+	384	45.05	nucleus
CSS0012085.1	Chr2	28215662	28218011	-	2350	43.83	organelle membrane
CSS0027804.1	Chr2	28309310	28309747	-	438	36.99	endomembrane system
CSS0048674.1	Chr2	30195467	30195801	+	335	36.72	chloroplast
CSS0008743.1	Chr2	31439707	31448563	-	8857	39.54	nucleus
CSS0028796.1	Chr2	31578158	31578346	-	189	41.8	chloroplast
CSS0035094.1	Chr2	34700307	34700525	+	219	44.75	nucleus
CSS0044688.1	Chr2	39986044	39986441	+	398	45.23	nucleus
CSS0038744.1	Chr2	41146531	41151708	+	5178	33.14	nucleus
CSS0044952.1	Chr2	45124963	45125259	+	297	50.17	extracellular space
CSS0016171.1	Chr2	2978832	2979062	+	231	43.72	nucleus
CSS0016474.1	Chr2	47875976	47879907	-	3932	38.58	organelle membrane
CSS0041591.1	Chr2	49467810	49471424	+	3615	41.88	chloroplast
CSS0050496.1	Chr3	48895389	48896017	-	629	41.49	organelle membrane
CSS0049996.1	Chr3	5217773	5220340	-	2568	33.68	nucleus
CSS0003986.1	Chr3	51194237	51197543	-	3307	33.78	extracellular space
CSS0001907.1	Chr3	54274995	54275252	-	258	46.12	chloroplast
CSS0001897.1	Chr3	6745972	6746670	+	699	38.34	chloroplast
CSS0021918.1	Chr3	57130854	57132366	+	1513	34.57	chloroplast
CSS0042194.1	Chr3	59985998	59986373	+	376	49.2	chloroplast
CSS0019553.1	Chr3	60724679	60724990	+	312	41.03	nucleus
CSS0012907.1	Chr3	61052097	61052467	+	371	38.01	nucleus
CSS0039232.1	Chr3	61503823	61504379	+	557	34.65	nucleus
CSS0007062.1	Chr3	62169536	62178246	+	8711	41.34	nucleus
CSS0044914.1	Chr3	63071787	63072074	+	288	47.57	nucleus
CSS0047437.1	Chr3	67547391	67550731	+	3341	33.67	mitochondrion
CSS0000589.1	Chr3	67610923	67611117	+	195	55.9	nucleus
CSS0039240.1	Chr3	70089195	70094370	-	5176	41.46	chloroplast
CSS0041132.1	Chr3	70204198	70204576	+	379	43.54	nucleus
CSS0019458.1	Chr3	70797341	70797730	+	390	44.87	nucleus
CSS0029996.1	Chr3	74247187	74248094	+	908	39.65	extracellular space
CSS0045582.1	Chr3	74945615	74946518	+	904	40.04	extracellular space
CSS0037809.1	Chr3	75571706	75572536	-	831	32.73	extracellular space
CSS0025938.1	Chr3	76322805	76324740	+	1936	33.37	chloroplast
CSS0007580.1	Chr3	76977709	76978376	+	668	32.63	endomembrane system
CSS0040368.1	Chr3	78960149	78960442	-	294	44.9	chloroplast
CSS0015403.1	Chr3	82312782	82313064	-	283	46.64	nucleus
CSS0040625.1	Chr3	82484850	82485120	-	271	48.34	nucleus
CSS0028513.1	Chr3	83337907	83338101	-	195	44.1	chloroplast
CSS0009080.1	Chr3	83828493	83828828	-	336	39.88	chloroplast
CSS0048033.1	Chr3	83949423	83950779	+	1357	36.18	nucleus
CSS0036557.1	Chr3	86676642	86677696	+	1055	45.31	nucleus
CSS0026827.1	Chr3	87706445	87706639	-	195	45.64	chloroplast
CSS0009247.1	Chr3	89278901	89279232	-	332	40.36	chloroplast
CSS0025865.1	Chr3	89800436	89801165	-	730	35.48	organelle membrane
CSS0013598.1	Chr3	9702913	9703163	+	251	55.38	nucleus
CSS0024420.1	Chr3	96181828	96182441	-	614	38.44	endomembrane system
CSS0045158.1	Chr3	96739367	96739582	+	216	52.78	nucleus
CSS0042825.1	Chr3	97095793	97096029	-	237	40.51	extracellular space
CSS0034743.1	Chr3	97760090	97760422	-	333	46.25	nucleus
CSS0005406.1	Chr3	103214580	103215136	+	557	34.47	nucleus
CSS0007491.1	Chr3	11040123	11040774	-	652	33.28	chloroplast
CSS0023416.1	Chr3	104991775	104991963	+	189	47.09	nucleus
CSS0046387.1	Chr3	105168495	105169592	+	1098	30.42	endomembrane system
CSS0029384.1	Chr3	105392122	105392394	+	273	51.28	nucleus
CSS0042876.1	Chr3	106291200	106297892	-	6693	38.1	nucleus
CSS0046895.1	Chr3	107671328	107673397	+	2070	38.65	nucleus
CSS0009530.1	Chr3	109064955	109066215	-	1261	31.64	chloroplast
CSS0030748.1	Chr3	109954687	109954895	+	209	43.54	extracellular space
CSS0042353.1	Chr3	110197533	110197751	-	219	50.68	nucleus
CSS0036887.1	Chr3	110198601	110199213	-	613	36.7	nucleus
CSS0041622.1	Chr3	111330354	111331553	+	1200	31.67	chloroplast
CSS0016305.1	Chr3	112260240	112260452	-	213	39.44	nucleus
CSS0002648.1	Chr3	112357881	112358958	-	1078	41.56	nucleus
CSS0020009.1	Chr3	113605188	113607973	-	2786	32.52	nucleus
CSS0027159.1	Chr3	116913677	116916088	+	2412	34.99	endomembrane system
CSS0011391.1	Chr3	120303659	120303922	-	264	43.56	extracellular space
CSS0007680.1	Chr3	121607995	121611379	+	3385	31.7	organelle membrane
CSS0012268.1	Chr3	121623468	121623723	+	256	47.66	nucleus
CSS0011790.1	Chr3	126314905	126315942	-	1038	49.33	nucleus
CSS0037886.1	Chr3	128653553	128654308	-	756	46.16	nucleus
CSS0030480.1	Chr3	131105866	131107209	+	1344	35.42	nucleus
CSS0022337.1	Chr3	131511821	131513988	-	2168	32.52	extracellular space
CSS0046319.1	Chr3	132283704	132284086	-	383	44.65	nucleus
CSS0033451.1	Chr3	133551001	133551950	-	950	26.53	nucleus
CSS0037268.1	Chr3	134163057	134163326	-	270	42.96	nucleus
CSS0028320.1	Chr3	135362544	135362840	+	297	51.18	extracellular space
CSS0025687.1	Chr3	14939322	14939606	-	285	42.46	nucleus
CSS0003556.1	Chr3	140919940	140920839	+	900	33.56	extracellular space
CSS0031441.1	Chr3	143407223	143407507	+	285	44.56	extracellular space
CSS0000072.1	Chr3	143559787	143560484	-	698	35.96	extracellular space
CSS0050199.1	Chr3	145458678	145465324	+	6647	33.73	nucleus
CSS0023304.1	Chr3	156556445	156556754	+	310	41.29	extracellular space
CSS0013360.1	Chr3	159916842	159927697	-	10856	40.21	nucleus
CSS0025011.1	Chr3	160351231	160351428	+	198	53.54	extracellular space
CSS0032201.1	Chr3	160759408	160760813	+	1406	34.92	chloroplast
CSS0001902.1	Chr3	165262891	165264184	+	1294	37.09	chloroplast
CSS0006308.1	Chr3	165623848	165625127	-	1280	37.19	chloroplast
CSS0012372.1	Chr3	166367488	166368282	-	795	38.36	nucleus
CSS0012134.1	Chr3	167120843	167138287	-	17445	35.23	chloroplast
CSS0026091.1	Chr3	167170371	167170720	+	350	38.57	nucleus
CSS0017398.1	Chr3	169959667	169961845	+	2179	28.77	extracellular space
CSS0046952.1	Chr3	171191238	171191621	+	384	46.61	mitochondrion
CSS0033064.1	Chr3	172180603	172182587	-	1985	31.44	nucleus
CSS0032563.1	Chr3	181730993	181732729	-	1737	33.16	extracellular space
CSS0011145.1	Chr3	182927073	182927779	+	707	34.51	extracellular space
CSS0027210.1	Chr3	185542354	185542997	+	644	39.91	chloroplast
CSS0044906.1	Chr3	20577694	20577912	-	219	44.75	nucleus
CSS0033682.1	Chr3	25407841	25408315	+	475	39.37	nucleus
CSS0027455.1	Chr3	27086644	27086940	+	297	49.83	extracellular space
CSS0047917.1	Chr3	27100234	27100530	+	297	50.17	extracellular space
CSS0033172.1	Chr3	28045111	28045506	-	396	52.02	extracellular space
CSS0045063.1	Chr3	30488865	30489238	+	374	38.77	extracellular space
CSS0004610.1	Chr3	30510480	30510853	+	374	38.77	extracellular space
CSS0000503.1	Chr3	31149214	31149531	-	318	50	nucleus
CSS0018821.1	Chr3	31296491	31297076	-	586	41.13	chloroplast thylakoid lumen
CSS0001252.1	Chr3	32282315	32282924	-	610	49.34	nucleus
CSS0006703.1	Chr3	34003813	34004613	-	801	38.33	chloroplast
CSS0044651.1	Chr3	34014103	34014894	-	792	38.38	chloroplast
CSS0031413.1	Chr3	35640700	35641111	+	412	52.43	extracellular space
CSS0037588.1	Chr3	37314662	37315285	-	624	37.18	extracellular space
CSS0023399.1	Chr3	37376995	37378319	+	1325	42.11	nucleus
CSS0027050.1	Chr3	38970585	38971595	-	1011	38.77	extracellular space
CSS0014146.1	Chr3	39230533	39230861	-	329	39.82	extracellular space
CSS0037841.1	Chr3	40022802	40023130	-	329	39.51	extracellular space
CSS0006397.1	Chr3	42636914	42637177	+	264	48.86	nucleus
CSS0049159.1	Chr4	53264197	53265082	+	886	49.21	nucleus
CSS0042017.1	Chr4	54815425	54816585	-	1161	37.73	chloroplast
CSS0043246.1	Chr4	55696744	55697494	+	751	36.62	extracellular space
CSS0045197.1	Chr4	57620887	57621144	+	258	50.78	extracellular space
CSS0024570.1	Chr4	59130344	59130559	-	216	45.37	extracellular space
CSS0037849.1	Chr4	59191065	59191280	-	216	44.91	nucleus
CSS0046741.1	Chr4	59516377	59516903	-	527	43.64	extracellular space
CSS0019344.1	Chr4	8043453	8045238	+	1786	33.99	organelle membrane
CSS0002025.1	Chr4	65122425	65125027	-	2603	27.47	extracellular space
CSS0043293.1	Chr4	65590083	65590848	-	766	31.72	nucleus
CSS0033975.1	Chr4	66215984	66217689	-	1706	33.35	chloroplast
CSS0037890.1	Chr4	66397402	66397581	+	180	45	extracellular space
CSS0021666.1	Chr4	67256895	67257086	-	192	47.92	extracellular space
CSS0039418.1	Chr4	67395468	67396355	-	888	49.89	nucleus
CSS0006445.1	Chr4	71892372	71892683	-	312	43.27	nucleus
CSS0015767.1	Chr4	74682707	74685636	+	2930	36.21	chloroplast
CSS0001362.1	Chr4	74689802	74690793	+	992	38.61	nucleus
CSS0013778.1	Chr4	76080333	76082065	+	1733	44.32	extracellular space
CSS0045928.1	Chr4	76598061	76598360	-	300	41	chloroplast
CSS0019801.1	Chr4	78945717	78946307	-	591	44.5	extracellular space
CSS0035974.1	Chr4	79983278	79985046	+	1769	38.55	extracellular space
CSS0030309.1	Chr4	10141934	10142284	-	351	53.56	extracellular space
CSS0015975.1	Chr4	83612881	83613150	-	270	41.85	extracellular space
CSS0024945.1	Chr4	85965109	85966793	-	1685	32.82	nucleus
CSS0029443.1	Chr4	12042951	12043500	-	550	38.36	nucleus
CSS0044254.1	Chr4	90922741	90923122	-	382	40.84	extracellular space
CSS0041084.1	Chr4	12367006	12368061	-	1056	39.58	nucleus
CSS0016188.1	Chr4	94307700	94310797	-	3098	44.13	nucleus
CSS0018568.1	Chr4	94936298	94936549	-	252	44.44	nucleus
CSS0045952.1	Chr4	95146691	95146912	+	222	49.1	extracellular space
CSS0038634.1	Chr4	95803624	95809955	-	6332	42.91	nucleus
CSS0046538.1	Chr4	95978531	95978752	-	222	49.1	extracellular space
CSS0041335.1	Chr4	96128922	96133438	-	4517	48.48	nucleus
CSS0020080.1	Chr4	97686031	97686249	-	219	47.49	nucleus
CSS0022929.1	Chr4	102077735	102078222	-	488	34.84	chloroplast
CSS0029636.1	Chr4	107463118	107467719	-	4602	39.63	nucleus
CSS0017577.1	Chr4	112800096	112800440	+	345	52.17	nucleus
CSS0011732.1	Chr4	113817762	113818318	-	557	34.29	nucleus
CSS0023881.1	Chr4	115417113	115417488	-	376	47.87	chloroplast
CSS0005482.1	Chr4	115613982	115614232	-	251	46.61	chloroplast
CSS0049412.1	Chr4	115800517	115801207	+	691	41.1	extracellular space
CSS0045457.1	Chr4	116271791	116272385	-	595	43.87	nucleus
CSS0044308.1	Chr4	117696566	117696782	-	217	52.07	chloroplast
CSS0032427.1	Chr4	118043015	118043326	-	312	47.12	nucleus
CSS0001251.1	Chr4	118772776	118792390	+	19615	35.21	nucleus
CSS0043180.1	Chr4	119274211	119289395	+	15185	39.6	extracellular space
CSS0010249.1	Chr4	121482888	121483287	-	400	38.75	nucleus
CSS0003211.1	Chr4	15215662	15216406	-	745	30.74	endomembrane system
CSS0033404.1	Chr4	128622910	128625662	+	2753	37.45	extracellular space
CSS0033926.1	Chr4	129667285	129668018	+	734	35.56	extracellular space
CSS0033527.1	Chr4	131159343	131159894	-	552	51.45	nucleus
CSS0016256.1	Chr4	132059142	132059382	+	241	50.21	extracellular space
CSS0018125.1	Chr4	132499728	132513836	+	14109	44.84	chloroplast
CSS0025615.1	Chr4	133349699	133363825	-	14127	44.62	chloroplast
CSS0015052.1	Chr4	133633632	133633817	-	186	50.54	extracellular space
CSS0005864.1	Chr4	135258421	135259111	-	691	35.89	extracellular space
CSS0020334.1	Chr4	137658592	137661224	+	2633	39	chloroplast
CSS0046946.1	Chr4	137920438	137921799	+	1362	31.86	chloroplast
CSS0042758.1	Chr4	16620703	16622856	-	2154	41.27	nucleus
CSS0031543.1	Chr4	138950640	138951883	+	1244	32.32	endomembrane system
CSS0023646.1	Chr4	139640870	139641344	-	475	41.89	extracellular space
CSS0016621.1	Chr4	140009882	140010064	+	183	55.19	nucleus
CSS0047187.1	Chr4	141151848	141152054	+	207	38.16	chloroplast
CSS0041247.1	Chr4	142471053	142472283	-	1231	43.22	chloroplast
CSS0047275.1	Chr4	143867545	143867724	+	180	48.89	extracellular space
CSS0011445.1	Chr4	145885142	145885817	-	676	40.24	endomembrane system
CSS0044965.1	Chr4	2831640	2831834	+	195	53.85	extracellular space
CSS0029593.1	Chr4	149498518	149500110	-	1593	38.17	extracellular space
CSS0041736.1	Chr4	18463300	18464343	+	1044	36.78	endomembrane system
CSS0034037.1	Chr4	159778010	159779815	-	1806	37.98	extracellular space
CSS0009520.1	Chr4	160831313	160832854	-	1542	36.84	nucleus
CSS0013765.1	Chr4	164050414	164051299	-	886	30.7	nucleus
CSS0043003.1	Chr4	164672843	164673040	-	198	53.54	extracellular space
CSS0032855.1	Chr4	165008046	165008797	-	752	35.37	nucleus
CSS0023958.1	Chr4	165756764	165757379	-	616	40.1	nucleus
CSS0016242.1	Chr4	165960023	165960226	+	204	53.92	nucleus
CSS0012858.1	Chr4	166337617	166337985	-	369	50.95	nucleus
CSS0000526.1	Chr4	168967884	168968840	-	957	30.72	chloroplast
CSS0004346.1	Chr4	173446783	173447019	-	237	51.9	extracellular space
CSS0035362.1	Chr4	175792653	175794928	-	2276	41.78	chloroplast
CSS0050256.1	Chr4	176395559	176396110	+	552	40.76	nucleus
CSS0025392.1	Chr4	21227581	21227916	-	336	53.87	extracellular space
CSS0012267.1	Chr4	181028284	181028493	+	210	42.86	extracellular space
CSS0049371.1	Chr4	182813452	182813679	+	228	42.98	chloroplast
CSS0027382.1	Chr4	182878532	182880236	-	1705	29.56	extracellular space
CSS0003943.1	Chr4	22371752	22372102	-	351	40.17	nucleus
CSS0010764.1	Chr4	188530686	188530967	-	282	36.52	extracellular space
CSS0021384.1	Chr4	189129777	189130058	+	282	36.88	extracellular space
CSS0008115.1	Chr4	193720434	193721161	+	728	41.48	mitochondrion
CSS0017912.1	Chr4	194270776	194271503	+	728	41.48	mitochondrion
CSS0044306.1	Chr4	194797735	194798318	+	584	54.79	extracellular space
CSS0028116.1	Chr4	194989444	194989983	+	540	54.63	extracellular space
CSS0009832.1	Chr4	25491706	25491936	-	231	41.99	nucleus
CSS0006327.1	Chr4	29133833	29134045	+	213	47.89	chloroplast
CSS0047720.1	Chr4	4858594	4858791	-	198	55.56	extracellular space
CSS0006624.1	Chr4	32083998	32084258	-	261	49.81	extracellular space
CSS0020399.1	Chr4	33916945	33917324	+	380	44.74	extracellular space
CSS0033795.1	Chr4	40247998	40248243	-	246	49.19	extracellular space
CSS0023452.1	Chr4	44688461	44688915	+	455	53.85	nucleus
CSS0050448.1	Chr4	45155234	45155554	+	321	59.19	extracellular space
CSS0043210.1	Chr4	48787844	48788729	+	886	49.89	nucleus
CSS0032869.1	Chr4	49780534	49782298	-	1765	33.71	extracellular space
CSS0019183.1	Chr5	46489218	46490248	-	1031	37.92	organelle membrane
CSS0022129.1	Chr5	46871297	46872875	-	1579	35.97	nucleus
CSS0013727.1	Chr5	46951342	46952919	-	1578	35.74	nucleus
CSS0030473.1	Chr5	51989112	51990582	-	1471	44.26	extracellular space
CSS0003094.1	Chr5	57986292	57987282	-	991	38.24	chloroplast
CSS0025956.1	Chr5	63196660	63196908	-	249	56.63	nucleus
CSS0006635.1	Chr5	64546710	64546950	-	241	38.17	extracellular space
CSS0027310.1	Chr5	65189910	65190595	+	686	42.27	extracellular space
CSS0036993.1	Chr5	66926227	66926475	-	249	50.6	extracellular space
CSS0048437.1	Chr5	68989744	68990061	+	318	51.26	nucleus
CSS0023812.1	Chr5	71592788	71593024	+	237	48.95	extracellular space
CSS0016290.1	Chr5	71595094	71597454	-	2361	32.87	extracellular space
CSS0019046.1	Chr5	71625168	71625440	-	273	46.52	extracellular space
CSS0010901.1	Chr5	72781318	72799700	+	18383	44.16	endomembrane system
CSS0011038.1	Chr5	74157930	74158541	+	612	45.1	nucleus
CSS0027202.1	Chr5	74950065	74950349	+	285	41.75	nucleus
CSS0027566.1	Chr5	75635246	75635936	-	691	41.39	extracellular space
CSS0038449.1	Chr5	76619321	76619518	-	198	39.39	extracellular space
CSS0048266.1	Chr5	76621892	76622086	-	195	57.44	mitochondrion
CSS0040316.1	Chr5	76669952	76670236	+	285	42.11	nucleus
CSS0007920.1	Chr5	76993303	76993913	-	611	44.68	nucleus
CSS0017355.1	Chr5	77541994	77542486	-	493	31.03	chloroplast
CSS0040752.1	Chr5	77797303	77806723	-	9421	44.7	nucleus
CSS0047400.1	Chr5	78212355	78212639	-	285	40.35	chloroplast
CSS0002298.1	Chr5	7966248	7966661	+	414	42.27	nucleus
CSS0038933.1	Chr5	78782965	78783164	-	200	42.5	extracellular space
CSS0028777.1	Chr5	79106496	79107306	+	811	43.77	nucleus
CSS0019867.1	Chr5	79114273	79115080	+	808	44.18	nucleus
CSS0043672.1	Chr5	81898703	81898922	-	220	52.27	extracellular space
CSS0044480.1	Chr5	83358853	83359104	+	252	40.08	extracellular space
CSS0009329.1	Chr5	83833054	83833253	+	200	39.5	extracellular space
CSS0015518.1	Chr5	85061356	85061731	+	376	41.76	extracellular space
CSS0009112.1	Chr5	85978492	85978752	+	261	40.23	chloroplast
CSS0043253.1	Chr5	86783032	86783262	-	231	48.05	extracellular space
CSS0042046.1	Chr5	89794755	89795042	-	288	43.06	nucleus
CSS0008183.1	Chr5	9033122	9033537	-	416	38.22	extracellular space
CSS0029341.1	Chr5	95602220	95603033	-	814	29.36	organelle membrane
CSS0015682.1	Chr5	96063692	96064253	+	562	41.64	extracellular space
CSS0002502.1	Chr5	96467108	96475082	+	7975	34.57	extracellular space
CSS0040051.1	Chr5	9098560	9098992	-	433	39.49	extracellular space
CSS0049331.1	Chr5	97482192	97482431	-	240	57.08	extracellular space
CSS0022439.1	Chr5	99234999	99235740	-	742	35.31	chloroplast
CSS0028608.1	Chr5	102619545	102620155	-	611	47.63	chloroplast
CSS0015889.1	Chr5	104250913	104252962	-	2050	31.85	extracellular space
CSS0023741.1	Chr5	107573455	107574004	+	550	38.73	nucleus
CSS0017503.1	Chr5	107655815	107657060	+	1246	47.27	chloroplast
CSS0037199.1	Chr5	108509393	108509942	-	550	38.73	nucleus
CSS0033140.1	Chr5	108517682	108518231	-	550	39.09	nucleus
CSS0042991.1	Chr5	108527243	108527792	-	550	38.55	nucleus
CSS0008943.1	Chr5	108985342	108985546	-	205	45.37	extracellular space
CSS0006574.1	Chr5	110435771	110436488	-	718	32.59	chloroplast
CSS0039373.1	Chr5	110809807	110811981	-	2175	37.15	nucleus
CSS0006710.1	Chr5	111876877	111877161	-	285	44.21	chloroplast
CSS0041449.1	Chr5	112538102	112538386	+	285	44.91	chloroplast
CSS0035469.1	Chr5	112816192	112816611	+	420	30.48	chloroplast
CSS0001623.1	Chr5	117271426	117273286	-	1861	36.75	nucleus
CSS0017339.1	Chr5	119432551	119432938	-	388	47.68	nucleus
CSS0013231.1	Chr5	949081	950093	+	1013	37.61	nucleus
CSS0044398.1	Chr5	122823394	122824030	+	637	48.04	chloroplast
CSS0014998.1	Chr5	127143756	127144100	-	345	51.3	chloroplast
CSS0026114.1	Chr5	128810884	128811590	-	707	34.09	nucleus
CSS0000074.1	Chr5	129870376	129870971	-	596	34.06	nucleus
CSS0014820.1	Chr5	131849544	131849753	-	210	39.52	chloroplast
CSS0043431.1	Chr5	132079179	132079622	-	444	41.44	nucleus
CSS0046756.1	Chr5	132382382	132382567	+	186	58.6	nucleus
CSS0009330.1	Chr5	133266851	133267247	-	397	46.85	nucleus
CSS0045097.1	Chr5	135546898	135547182	-	285	46.67	extracellular space
CSS0023712.1	Chr5	135944311	135945131	+	821	37.64	mitochondrion
CSS0015249.1	Chr5	12087864	12101458	+	13595	38.18	endomembrane system
CSS0041071.1	Chr5	146883889	146884119	-	231	39.83	nucleus
CSS0006919.1	Chr5	147236433	147237185	+	753	39.97	chloroplast
CSS0026976.1	Chr5	147884074	147884515	-	442	47.51	extracellular space
CSS0005590.1	Chr5	147891326	147892117	-	792	40.66	nucleus
CSS0032909.1	Chr5	153610353	153610985	+	633	51.5	chloroplast
CSS0024172.1	Chr5	153629418	153632547	+	3130	39.84	chloroplast
CSS0011868.1	Chr5	155060142	155061667	-	1526	44.69	nucleus
CSS0004901.1	Chr5	155104887	155105499	+	613	48.45	extracellular space
CSS0048166.1	Chr5	158917087	158917987	+	901	34.74	nucleus
CSS0049478.1	Chr5	162797348	162797943	+	596	35.74	chloroplast
CSS0031324.1	Chr5	162887046	162888044	+	999	31.73	endomembrane system
CSS0044597.1	Chr5	163420049	163420243	+	195	50.26	nucleus
CSS0033361.1	Chr5	163922948	163923265	-	318	50.31	nucleus
CSS0019624.1	Chr5	164743312	164743884	+	573	42.06	extracellular space
CSS0001838.1	Chr5	172253892	172254454	+	563	32.15	nucleus
CSS0002831.1	Chr5	175435503	175438305	+	2803	37.39	chloroplast
CSS0025069.1	Chr5	177038334	177039580	+	1247	35.45	organelle membrane
CSS0007965.1	Chr5	15772125	15773703	-	1579	32.93	organelle membrane
CSS0025583.1	Chr5	184429824	184430069	-	246	50.81	extracellular space
CSS0017434.1	Chr5	20258190	20259018	+	829	43.79	extracellular space
CSS0050120.1	Chr5	1149622	1149804	-	183	46.99	extracellular space
CSS0045749.1	Chr5	20933412	20933878	-	467	47.54	chloroplast
CSS0025295.1	Chr5	1976855	1977856	-	1002	37.43	nucleus
CSS0030951.1	Chr5	24861422	24861907	-	486	41.56	nucleus
CSS0001129.1	Chr5	27347025	27349058	+	2034	37.46	nucleus
CSS0038363.1	Chr5	27702662	27703319	-	658	34.35	organelle membrane
CSS0013154.1	Chr5	29206060	29207895	+	1836	45.64	nucleus
CSS0012587.1	Chr5	30190228	30192258	+	2031	35.94	chloroplast
CSS0046146.1	Chr5	30270170	30273900	-	3731	45.05	chloroplast
CSS0006204.1	Chr5	31612010	31613296	-	1287	36.36	nucleus
CSS0039345.1	Chr5	39423043	39423373	-	331	38.97	extracellular space
CSS0032301.1	Chr6	82742	87536	-	4795	38.77	chloroplast
CSS0002749.1	Chr6	34645504	34645767	+	264	43.94	extracellular space
CSS0023764.1	Chr6	36561899	36566448	+	4550	33.12	chloroplast
CSS0010418.1	Chr6	47999087	47999314	-	228	42.98	chloroplast
CSS0005928.1	Chr6	49626647	49627981	-	1335	35.88	nucleus
CSS0034396.1	Chr6	50659221	50660555	+	1335	35.88	nucleus
CSS0036718.1	Chr6	51393367	51399987	+	6621	35.02	endomembrane system
CSS0011401.1	Chr6	53793771	53794393	-	623	38.04	chloroplast
CSS0032489.1	Chr6	54506998	54516733	-	9736	32.91	chloroplast
CSS0047333.1	Chr6	55739217	55739435	-	219	43.84	nucleus
CSS0008355.1	Chr6	55824106	55824312	-	207	62.8	extracellular space
CSS0017356.1	Chr6	56229962	56230409	-	448	38.17	nucleus
CSS0011574.1	Chr6	56557781	56557987	+	207	63.29	extracellular space
CSS0011480.1	Chr6	56727528	56727728	-	201	45.27	chloroplast
CSS0018536.1	Chr6	58526294	58527072	+	779	30.68	extracellular space
CSS0040000.1	Chr6	59934478	59935189	-	712	37.78	nucleus
CSS0031186.1	Chr6	60466950	60467437	+	488	35.04	chloroplast
CSS0033005.1	Chr6	64037509	64038920	+	1412	36.19	extracellular space
CSS0042478.1	Chr6	66426985	66429891	+	2907	32.68	nucleus
CSS0044036.1	Chr6	69383208	69383507	-	300	43	nucleus
CSS0042352.1	Chr6	72201823	72202186	+	364	48.63	mitochondrion
CSS0038757.1	Chr6	73730339	73730913	+	575	35.65	nucleus
CSS0028189.1	Chr6	74230360	74230621	-	262	39.31	chloroplast
CSS0010029.1	Chr6	75181673	75181840	-	168	37.5	endomembrane system
CSS0036999.1	Chr6	75848026	75848193	-	168	37.5	endomembrane system
CSS0002397.1	Chr6	77093914	77095249	-	1336	36.3	chloroplast
CSS0002237.1	Chr6	77747734	77747950	+	217	52.53	extracellular space
CSS0001683.1	Chr6	77885201	77885585	+	385	41.56	nucleus
CSS0035011.1	Chr6	79556719	79558081	-	1363	31.69	extracellular space
CSS0034634.1	Chr6	79607667	79607879	-	213	43.66	extracellular space
CSS0036786.1	Chr6	82582801	82584731	+	1931	34.96	nucleus
CSS0007830.1	Chr6	88220328	88220752	+	425	52.71	nucleus
CSS0047553.1	Chr6	91501274	91502011	-	738	26.56	nucleus
CSS0009895.1	Chr6	100919156	100919332	+	177	45.76	extracellular space
CSS0004977.1	Chr6	101062466	101063015	+	550	38.73	extracellular space
CSS0021496.1	Chr6	8780776	8780982	-	207	42.51	extracellular space
CSS0019508.1	Chr6	8780992	8781318	-	327	52.29	nucleus
CSS0037467.1	Chr6	106343980	106344280	-	301	40.53	chloroplast
CSS0012685.1	Chr6	109366265	109366762	+	498	39.36	extracellular space
CSS0000730.1	Chr6	110676851	110681008	+	4158	48.32	chloroplast
CSS0009781.1	Chr6	111435238	111435441	-	204	38.24	chloroplast
CSS0024676.1	Chr6	115155699	115155968	+	270	42.22	extracellular space
CSS0045697.1	Chr6	119628676	119631998	+	3323	37.56	endomembrane system
CSS0012642.1	Chr6	119843910	119844513	+	604	50.83	nucleus
CSS0013037.1	Chr6	123649457	123649651	+	195	54.87	nucleus
CSS0014438.1	Chr6	124115460	124115759	-	300	47.33	nucleus
CSS0045429.1	Chr6	124445975	124446531	-	557	34.65	nucleus
CSS0004740.1	Chr6	125795150	125795371	-	222	41.44	nucleus
CSS0049131.1	Chr6	125894485	125905788	-	11304	41.07	chloroplast
CSS0044832.1	Chr6	10413686	10414481	+	796	36.31	extracellular space
CSS0033002.1	Chr6	10605950	10606386	-	437	37.07	nucleus
CSS0004741.1	Chr6	10970301	10970558	+	258	47.29	extracellular space
CSS0039668.1	Chr6	126952130	126954127	-	1998	40.79	chloroplast
CSS0048613.1	Chr6	128262652	128263099	-	448	43.08	nucleus
CSS0044004.1	Chr6	128976758	128977628	-	871	34.79	chloroplast
CSS0034309.1	Chr6	129062271	129066164	-	3894	36.9	chloroplast
CSS0040023.1	Chr6	129340002	129340424	-	423	47.75	organelle membrane
CSS0011832.1	Chr6	132160811	132161020	+	210	44.76	chloroplast
CSS0014148.1	Chr6	133189395	133190448	-	1054	36.53	nucleus
CSS0011547.1	Chr6	135914152	135917825	+	3674	40.15	extracellular space
CSS0021799.1	Chr6	11868199	11871166	-	2968	32.78	chloroplast
CSS0021265.1	Chr6	138440178	138440465	-	288	47.57	nucleus
CSS0009888.1	Chr6	138440568	138440798	+	231	49.78	nucleus
CSS0028037.1	Chr6	138978770	138979336	-	567	49.56	nucleus
CSS0034007.1	Chr6	140378855	140379081	+	227	50.66	extracellular space
CSS0026353.1	Chr6	142899130	142899831	+	702	41.17	extracellular space
CSS0027156.1	Chr6	145314662	145315202	-	541	43.25	nucleus
CSS0013845.1	Chr6	146037860	146038142	+	283	39.58	extracellular space
CSS0013395.1	Chr6	146040240	146040521	+	282	47.87	nucleus
CSS0042447.1	Chr6	146621558	146621994	-	437	36.16	nucleus
CSS0026678.1	Chr6	146778884	146780731	-	1848	38.1	extracellular space
CSS0013024.1	Chr6	146830213	146830478	-	266	37.59	extracellular space
CSS0018074.1	Chr6	13342477	13342671	-	195	45.13	extracellular space
CSS0027270.1	Chr6	147041311	147042212	-	902	35.37	chloroplast
CSS0005638.1	Chr6	147755434	147756129	+	696	37.21	extracellular space
CSS0040003.1	Chr6	14005248	14005436	-	189	43.92	chloroplast
CSS0017293.1	Chr6	156480336	156481217	+	882	40.7	extracellular space
CSS0011238.1	Chr6	156605427	156606025	-	599	48.08	nucleus
CSS0013330.1	Chr6	157858889	157859119	+	231	42.86	extracellular space
CSS0050360.1	Chr6	541999	550514	+	8516	37.93	nucleus
CSS0037624.1	Chr6	160744481	160744690	+	210	36.19	extracellular space
CSS0019889.1	Chr6	162838982	162844719	-	5738	33.44	extracellular space
CSS0041971.1	Chr6	163003978	163009713	-	5736	33.44	extracellular space
CSS0010811.1	Chr6	163246366	163246587	-	222	41.89	nucleus
CSS0029974.1	Chr6	15926034	15926252	-	219	43.84	nucleus
CSS0027482.1	Chr6	168288814	168289213	+	400	46.25	chloroplast
CSS0018047.1	Chr6	171326773	171327570	-	798	36.72	extracellular space
CSS0002980.1	Chr6	171677459	171678190	-	732	36.34	extracellular space
CSS0015825.1	Chr6	173293383	173293601	-	219	44.29	nucleus
CSS0008265.1	Chr6	174103175	174103557	+	383	45.17	nucleus
CSS0033834.1	Chr6	174360057	174360439	+	383	45.17	nucleus
CSS0018754.1	Chr6	174532857	174533096	-	240	57.08	nucleus
CSS0022473.1	Chr6	174976643	174976882	-	240	57.08	nucleus
CSS0018630.1	Chr6	175406114	175406332	+	219	56.16	nucleus
CSS0013423.1	Chr6	177781185	177781875	+	691	40.67	extracellular space
CSS0027595.1	Chr6	177908172	177908722	-	551	39.2	extracellular space
CSS0022824.1	Chr6	177925756	177927017	-	1262	32.81	nucleus
CSS0025873.1	Chr6	178880709	178880915	+	207	49.76	nucleus
CSS0019662.1	Chr6	19944789	19947170	-	2382	40.22	chloroplast
CSS0000815.1	Chr6	25749609	25749878	+	270	41.85	extracellular space
CSS0036516.1	Chr6	28365208	28369605	+	4398	34.56	organelle membrane
CSS0028577.1	Chr6	30042151	30042357	-	207	53.14	extracellular space
CSS0039554.1	Chr6	31483621	31483824	+	204	40.69	chloroplast
CSS0013703.1	Chr7	42341676	42342032	+	357	32.77	nucleus
CSS0021168.1	Chr7	42671381	42671738	+	358	32.68	nucleus
CSS0045773.1	Chr7	42748998	42750190	-	1193	43.17	nucleus
CSS0016718.1	Chr7	43233980	43234159	-	180	57.22	nucleus
CSS0031568.1	Chr7	44904694	44909293	+	4600	38.09	nucleus
CSS0035968.1	Chr7	47178500	47178706	+	207	35.75	chloroplast
CSS0007888.1	Chr7	48067884	48068992	+	1109	31.74	endomembrane system
CSS0006051.1	Chr7	49279114	49279320	+	207	50.72	extracellular space
CSS0018096.1	Chr7	49376125	49376406	+	282	48.23	mitochondrion
CSS0003348.1	Chr7	49390900	49391184	+	285	47.72	mitochondrion
CSS0030736.1	Chr7	49394618	49394902	+	285	47.02	chloroplast
CSS0043468.1	Chr7	49397992	49398276	+	285	46.67	chloroplast
CSS0006106.1	Chr7	49401352	49401660	+	309	46.6	mitochondrion
CSS0026140.1	Chr7	51078436	51078742	+	307	43.65	extracellular space
CSS0025831.1	Chr7	51124440	51124746	+	307	43.65	extracellular space
CSS0030763.1	Chr7	51521474	51523511	+	2038	36.8	nucleus
CSS0009459.1	Chr7	53108499	53109101	+	603	41.46	nucleus
CSS0012910.1	Chr7	53798345	53799575	-	1231	36.72	chloroplast
CSS0043023.1	Chr7	54837778	54838070	+	293	40.96	chloroplast
CSS0027398.1	Chr7	55236725	55238514	+	1790	41.56	nucleus
CSS0009669.1	Chr7	61140014	61157030	-	17017	44.3	nucleus
CSS0013526.1	Chr7	61386039	61393265	-	7227	30.12	plasma membrane
CSS0038384.1	Chr7	61517311	61519077	-	1767	36.62	extracellular space
CSS0014559.1	Chr7	5969550	5969833	-	284	51.06	nucleus
CSS0020229.1	Chr7	64869136	64869525	-	390	52.82	nucleus
CSS0027629.1	Chr7	64900842	64901231	-	390	53.33	nucleus
CSS0033332.1	Chr7	69285463	69286038	+	576	38.54	extracellular space
CSS0015667.1	Chr7	70348329	70348688	-	360	48.06	extracellular space
CSS0011644.1	Chr7	73972654	73975686	+	3033	35.74	chloroplast
CSS0024511.1	Chr7	74153609	74154364	+	756	38.76	nucleus
CSS0024756.1	Chr7	75532338	75535156	+	2819	34.52	chloroplast
CSS0029727.1	Chr7	76215687	76215971	+	285	42.46	nucleus
CSS0017882.1	Chr7	78618337	78618555	-	219	43.84	nucleus
CSS0033525.1	Chr7	78904458	78904679	+	222	46.4	extracellular space
CSS0026043.1	Chr7	79083097	79083429	+	333	46.25	extracellular space
CSS0033062.1	Chr7	82578436	82579036	+	601	43.09	organelle membrane
CSS0015166.1	Chr7	85604541	85605231	-	691	40.67	extracellular space
CSS0004807.1	Chr7	85854708	85856000	+	1293	31.25	chloroplast
CSS0005934.1	Chr7	86602465	86603229	-	765	44.05	chloroplast
CSS0004461.1	Chr7	87068987	87069590	-	604	40.4	nucleus
CSS0045572.1	Chr7	89428171	89428392	-	222	39.64	extracellular space
CSS0028010.1	Chr7	89970788	89972926	-	2139	34.6	chloroplast
CSS0017093.1	Chr7	95368889	95369702	+	814	37.47	nucleus
CSS0017716.1	Chr7	95730911	95731575	+	665	44.66	chloroplast
CSS0043722.1	Chr7	95991707	95991940	-	234	50	nucleus
CSS0015361.1	Chr7	99225307	99229918	+	4612	43.28	nucleus
CSS0002542.1	Chr7	100383964	100394307	-	10344	37.8	endomembrane system
CSS0050240.1	Chr7	10348635	10351688	+	3054	31.27	extracellular space
CSS0036588.1	Chr7	102375987	102376163	-	177	42.37	nucleus
CSS0025656.1	Chr7	10724829	10726795	+	1967	39.4	nucleus
CSS0015819.1	Chr7	105149283	105149904	+	622	36.33	extracellular space
CSS0003890.1	Chr7	105699068	105699868	+	801	49.31	nucleus
CSS0004048.1	Chr7	108984782	108985331	-	550	52.18	nucleus
CSS0037289.1	Chr7	110999267	111000628	-	1362	35.24	nucleus
CSS0030966.1	Chr7	111319156	111320476	-	1321	34.97	nucleus
CSS0026361.1	Chr7	112997486	112998860	-	1375	33.75	organelle membrane
CSS0034500.1	Chr7	117951215	117951424	-	210	51.43	extracellular space
CSS0044323.1	Chr7	12935236	12935456	-	221	42.08	extracellular space
CSS0045879.1	Chr7	124392502	124393078	-	577	36.05	extracellular space
CSS0022643.1	Chr7	125312810	125313369	-	560	34.82	extracellular space
CSS0002845.1	Chr7	13215044	13215811	+	768	31.51	nucleus
CSS0017919.1	Chr7	127070401	127073485	-	3085	37.41	plasma membrane
CSS0031713.1	Chr7	135266763	135268078	-	1316	39.59	extracellular space
CSS0007270.1	Chr7	136331101	136332333	-	1233	34.31	extracellular space
CSS0028349.1	Chr7	138460415	138466767	+	6353	40.61	extracellular space
CSS0025196.1	Chr7	140790004	140791569	+	1566	41.44	organelle membrane
CSS0045872.1	Chr7	141792273	141792530	+	258	36.05	nucleus
CSS0039184.1	Chr7	143118564	143118791	+	228	41.67	nucleus
CSS0042745.1	Chr7	144403958	144404561	-	604	40.89	nucleus
CSS0005801.1	Chr7	146646697	146647219	-	523	34.42	chloroplast
CSS0028655.1	Chr7	16606313	16613089	+	6777	36.92	nucleus
CSS0026697.1	Chr7	152762975	152763411	-	437	40.27	nucleus
CSS0048293.1	Chr7	154045273	154046709	+	1437	38.07	nucleus
CSS0027249.1	Chr7	154047308	154047638	+	331	49.24	nucleus
CSS0015788.1	Chr7	155782278	155782454	+	177	41.81	nucleus
CSS0037534.1	Chr7	157433630	157434270	+	641	33.23	extracellular space
CSS0007175.1	Chr7	157583123	157583859	-	737	33.65	extracellular space
CSS0037961.1	Chr7	160392985	160393722	-	738	32.93	extracellular space
CSS0000412.1	Chr7	17659508	17682339	-	22832	45.18	nucleus
CSS0005209.1	Chr7	18006961	18007567	-	607	49.42	chloroplast
CSS0020223.1	Chr7	161375433	161376002	-	570	28.42	nucleus
CSS0013391.1	Chr7	171412248	171412725	-	478	34.52	extracellular space
CSS0001453.1	Chr7	172846790	172847077	-	288	45.14	extracellular space
CSS0017217.1	Chr7	173311500	173311787	+	288	45.14	extracellular space
CSS0021603.1	Chr7	173852532	173853861	-	1330	38.35	extracellular space
CSS0019212.1	Chr7	174000800	174001426	-	627	35.73	nucleus
CSS0003401.1	Chr7	174038870	174040199	-	1330	38.35	extracellular space
CSS0043428.1	Chr7	174821042	174822657	-	1616	37.56	nucleus
CSS0002246.1	Chr7	180028076	180028826	+	751	33.16	chloroplast
CSS0047669.1	Chr7	180546762	180549160	+	2399	34.72	chloroplast
CSS0028337.1	Chr7	182108922	182109125	-	204	40.69	chloroplast
CSS0010007.1	Chr7	182266947	182278935	+	11989	43.5	chloroplast
CSS0037569.1	Chr7	182919133	182919421	-	289	43.94	nucleus
CSS0049348.1	Chr7	183063133	183063421	-	289	43.94	nucleus
CSS0019470.1	Chr7	185867971	185868820	-	850	37.41	nucleus
CSS0033701.1	Chr7	185902605	185903525	-	921	42.45	extracellular space
CSS0033278.1	Chr7	27353845	27355456	+	1612	36.91	nucleus
CSS0033296.1	Chr7	28165318	28165536	-	219	44.29	nucleus
CSS0021306.1	Chr7	28502273	28509107	+	6835	34.6	nucleus
CSS0013387.1	Chr7	30005733	30006059	+	327	37.61	chloroplast
CSS0017682.1	Chr7	2879270	2880028	-	759	38.47	extracellular space
CSS0020137.1	Chr7	31500844	31503771	-	2928	38.35	nucleus
CSS0049805.1	Chr7	31504326	31504913	-	588	31.63	nucleus
CSS0049877.1	Chr7	32319951	32322345	-	2395	36.16	nucleus
CSS0048695.1	Chr7	33278812	33279595	-	784	30.74	nucleus
CSS0018734.1	Chr7	3281663	3282421	-	759	37.94	extracellular space
CSS0015912.1	Chr7	37237419	37237637	-	219	44.75	nucleus
CSS0004075.1	Chr7	37647549	37647905	-	357	41.74	nucleus
CSS0018571.1	Chr7	39545605	39546154	-	550	38	extracellular space
CSS0032494.1	Chr7	40736683	40739037	-	2355	36.99	nucleus
CSS0007826.1	Chr7	41212259	41214801	-	2543	36.69	extracellular space
CSS0024109.1	Chr7	41235587	41238129	-	2543	36.69	extracellular space
CSS0000284.1	Chr8	39226529	39226720	+	192	43.23	extracellular space
CSS0040100.1	Chr8	41223701	41224079	+	379	47.76	chloroplast
CSS0023710.1	Chr8	42873772	42874887	+	1116	31.27	nucleus
CSS0048592.1	Chr8	43646719	43647036	-	318	50.63	nucleus
CSS0033494.1	Chr8	45831046	45831390	+	345	55.36	extracellular space
CSS0006597.1	Chr8	50819833	50821756	-	1924	38.98	chloroplast
CSS0026759.1	Chr8	56444308	56444854	-	547	49.54	extracellular space
CSS0046868.1	Chr8	57857613	57858773	+	1161	33.68	nucleus
CSS0023160.1	Chr8	60474666	60474869	-	204	39.22	chloroplast
CSS0036868.1	Chr8	60792108	60792684	-	577	33.62	nucleus
CSS0006929.1	Chr8	64879867	64883315	+	3449	38.94	endomembrane system
CSS0033892.1	Chr8	66512304	66513303	+	1000	36	organelle membrane
CSS0048587.1	Chr8	67050093	67051551	-	1459	38.38	nucleus
CSS0033430.1	Chr8	67571969	67572151	+	183	40.98	chloroplast
CSS0001995.1	Chr8	70940925	70941242	+	318	50.94	nucleus
CSS0030371.1	Chr8	70961681	70961998	+	318	49.37	nucleus
CSS0003619.1	Chr8	71185373	71187189	+	1817	39.35	extracellular space
CSS0004445.1	Chr8	80215186	80216711	-	1526	37.29	extracellular space
CSS0035219.1	Chr8	5009258	5009437	-	180	55.56	nucleus
CSS0028835.1	Chr8	5011536	5011718	-	183	54.1	nucleus
CSS0045019.1	Chr8	5102086	5102693	+	608	35.69	extracellular space
CSS0018136.1	Chr8	82934426	82934975	+	550	38	nucleus
CSS0025863.1	Chr8	85539560	85539748	+	189	51.32	extracellular space
CSS0035104.1	Chr8	5210017	5210624	+	608	35.53	extracellular space
CSS0040193.1	Chr8	5276168	5278138	-	1971	37.49	extracellular space
CSS0013196.1	Chr8	5385022	5399175	+	14154	37.81	nucleus
CSS0003947.1	Chr8	88256394	88256582	-	189	50.79	nucleus
CSS0005782.1	Chr8	88288599	88291538	-	2940	35.51	chloroplast
CSS0002266.1	Chr8	90262982	90263348	+	367	53.13	extracellular space
CSS0008877.1	Chr8	90862057	90863168	-	1112	31.38	nucleus
CSS0041473.1	Chr8	92273388	92273959	-	572	35.31	chloroplast
CSS0034546.1	Chr8	93350262	93351349	+	1088	30.79	endomembrane system
CSS0036670.1	Chr8	93522256	93536502	-	14247	39.22	nucleus
CSS0003203.1	Chr8	93683110	93683355	+	246	43.09	chloroplast
CSS0006221.1	Chr8	94789820	94794061	-	4242	39.3	extracellular space
CSS0022425.1	Chr8	95360399	95360639	+	241	50.21	extracellular space
CSS0009454.1	Chr8	95624746	95624986	+	241	49.79	extracellular space
CSS0036426.1	Chr8	96163972	96167034	+	3063	36.53	extracellular space
CSS0042847.1	Chr8	96223835	96224065	+	231	56.28	nucleus
CSS0015383.1	Chr8	6517436	6518139	-	704	34.66	chloroplast
CSS0008687.1	Chr8	6534844	6535515	+	672	36.46	chloroplast
CSS0011373.1	Chr8	6662889	6664931	+	2043	34.95	nucleus
CSS0030477.1	Chr8	104045859	104046560	+	702	36.32	extracellular space
CSS0019225.1	Chr8	7150032	7151569	+	1538	34.01	extracellular space
CSS0041291.1	Chr8	7159236	7160330	-	1095	35.89	chloroplast
CSS0048941.1	Chr8	7191819	7192510	+	692	37.57	chloroplast
CSS0048109.1	Chr8	7255833	7260724	-	4892	35.32	extracellular space
CSS0030410.1	Chr8	108088982	108089272	-	291	50.52	nucleus
CSS0006149.1	Chr8	108335973	108338647	+	2675	40.93	chloroplast
CSS0039807.1	Chr8	108494191	108494421	+	231	41.13	nucleus
CSS0000011.1	Chr8	112374766	112375443	-	678	34.81	nucleus
CSS0022130.1	Chr8	114222363	114224269	+	1907	46.78	extracellular space
CSS0007261.1	Chr8	8258429	8259531	+	1103	37.81	extracellular space
CSS0047532.1	Chr8	114565468	114567365	+	1898	47	extracellular space
CSS0024918.1	Chr8	115190619	115191998	-	1380	42.97	endomembrane system
CSS0018437.1	Chr8	118244080	118244235	+	156	44.23	nucleus
CSS0027555.1	Chr8	118916341	118916636	-	296	35.81	chloroplast
CSS0027962.1	Chr8	118921504	118922503	-	1000	39.8	nucleus
CSS0014592.1	Chr8	120778141	120778320	-	180	56.11	nucleus
CSS0045441.1	Chr8	9217035	9217809	-	775	38.19	extracellular space
CSS0023844.1	Chr8	123289886	123293924	+	4039	47.02	organelle membrane
CSS0049279.1	Chr8	127909013	127910120	-	1108	35.02	chloroplast
CSS0021999.1	Chr8	129544000	129544203	+	204	47.55	nucleus
CSS0003334.1	Chr8	9330821	9337148	+	6328	38.83	organelle membrane
CSS0018858.1	Chr8	132777938	132778282	-	345	48.7	nucleus
CSS0027097.1	Chr8	133083465	133083809	+	345	51.88	nucleus
CSS0040734.1	Chr8	134074491	134076595	-	2105	33.68	extracellular space
CSS0019616.1	Chr8	135827628	135828322	+	695	36.83	extracellular space
CSS0028677.1	Chr8	140892298	140892565	+	268	45.15	nucleus
CSS0013264.1	Chr8	143544692	143544922	-	231	50.65	chloroplast
CSS0003248.1	Chr8	143680828	143681091	+	264	48.86	nucleus
CSS0020052.1	Chr8	144374359	144374642	-	284	49.3	nucleus
CSS0021627.1	Chr8	148244264	148244568	+	305	48.52	chloroplast
CSS0050064.1	Chr8	148414093	148414383	+	291	50.17	chloroplast
CSS0014947.1	Chr8	149663618	149663800	-	183	41.53	chloroplast
CSS0001969.1	Chr8	150170770	150170952	+	183	41.53	chloroplast
CSS0020483.1	Chr8	155670630	155671202	-	573	36.3	extracellular space
CSS0009015.1	Chr8	155748886	155749366	+	481	37.63	extracellular space
CSS0010743.1	Chr8	158496786	158497028	-	243	51.85	nucleus
CSS0029253.1	Chr8	158497084	158497451	-	368	53.53	extracellular space
CSS0011682.1	Chr8	159238484	159238973	-	490	46.73	chloroplast
CSS0032121.1	Chr8	160434827	160438618	+	3792	30.56	extracellular space
CSS0045902.1	Chr8	161323301	161323720	+	420	45.24	extracellular space
CSS0016025.1	Chr8	11677006	11679050	-	2045	33.79	plasma membrane
CSS0015546.1	Chr8	12301787	12302361	-	575	50.43	chloroplast
CSS0035470.1	Chr8	13468124	13470208	-	2085	33.48	endomembrane system
CSS0006726.1	Chr8	22446996	22447966	-	971	34.6	nucleus
CSS0046288.1	Chr8	23397370	23399150	+	1781	33.52	extracellular space
CSS0005736.1	Chr8	23779624	23780371	-	748	35.29	nucleus
CSS0011886.1	Chr8	24006095	24006355	+	261	44.06	nucleus
CSS0015784.1	Chr8	1703494	1707398	+	3905	43.87	nucleus
CSS0040697.1	Chr8	26487273	26488331	+	1059	51.18	nucleus
CSS0032637.1	Chr8	30565152	30565406	-	255	42.35	extracellular space
CSS0026421.1	Chr8	2190860	2191057	-	198	52.53	chloroplast
CSS0031073.1	Chr8	33840931	33841867	-	937	50.05	nucleus
CSS0015324.1	Chr8	36059542	36059721	-	180	57.22	nucleus
CSS0009189.1	Chr8	37026334	37028056	+	1723	37.67	chloroplast
CSS0037432.1	Chr9	43360229	43360634	-	406	38.67	extracellular space
CSS0038866.1	Chr9	47224167	47224422	+	256	48.44	nucleus
CSS0000329.1	Chr9	48091029	48091223	+	195	57.95	nucleus
CSS0027073.1	Chr9	49038788	49039337	+	550	45.27	chloroplast
CSS0039168.1	Chr9	2615866	2616072	-	207	39.61	chloroplast
CSS0021145.1	Chr9	49517679	49517903	+	225	41.78	extracellular space
CSS0013010.1	Chr9	50422012	50422621	-	610	44.43	chloroplast
CSS0029301.1	Chr9	50429206	50429388	+	183	42.08	chloroplast
CSS0016457.1	Chr9	55492823	55493071	-	249	53.41	extracellular space
CSS0001861.1	Chr9	55559460	55559775	-	316	41.77	nucleus
CSS0009168.1	Chr9	60408537	60408716	-	180	56.11	nucleus
CSS0044353.1	Chr9	62181228	62181949	+	722	42.94	extracellular space
CSS0002335.1	Chr9	62377218	62377574	+	357	48.74	extracellular space
CSS0016860.1	Chr9	63221762	63223496	+	1735	54.06	nucleus
CSS0018023.1	Chr9	64845665	64846143	-	479	33.82	extracellular space
CSS0045996.1	Chr9	66650878	66651094	-	217	48.85	extracellular space
CSS0006611.1	Chr9	66772346	66772889	+	544	40.62	extracellular space
CSS0026193.1	Chr9	67075999	67078207	-	2209	34.68	extracellular space
CSS0022462.1	Chr9	5309410	5310105	+	696	37.07	extracellular space
CSS0030485.1	Chr9	69813500	69817730	-	4231	47.58	chloroplast
CSS0001275.1	Chr9	71897026	71899281	-	2256	33.33	extracellular space
CSS0037933.1	Chr9	74643178	74645405	+	2228	30.61	chloroplast
CSS0022882.1	Chr9	74824921	74826082	+	1162	28.49	chloroplast
CSS0037691.1	Chr9	77195747	77197083	-	1337	34.18	extracellular space
CSS0042476.1	Chr9	77386683	77386886	-	204	49.02	nucleus
CSS0007478.1	Chr9	83841750	83842237	-	488	34.84	chloroplast
CSS0011154.1	Chr9	84407291	84407893	-	603	42.79	organelle membrane
CSS0007652.1	Chr9	90928410	90931237	+	2828	42.68	chloroplast
CSS0028253.1	Chr9	91331886	91333674	+	1789	31.81	nucleus
CSS0032496.1	Chr9	93142314	93144056	-	1743	54.56	nucleus
CSS0012148.1	Chr9	93223158	93224845	-	1688	36.37	extracellular space
CSS0040206.1	Chr9	94007806	94008344	-	539	35.81	nucleus
CSS0044096.1	Chr9	94928615	94929164	+	550	37.64	nucleus
CSS0003809.1	Chr9	95566191	95569325	+	3135	34.29	endomembrane system
CSS0004998.1	Chr9	100161002	100161201	-	200	36.5	extracellular space
CSS0039224.1	Chr9	100763790	100764226	+	437	35.93	nucleus
CSS0027794.1	Chr9	102044596	102047414	-	2819	35.37	extracellular space
CSS0005279.1	Chr9	105352260	105353496	+	1237	36.05	cytoplasm
CSS0041594.1	Chr9	105651977	105652497	+	521	33.78	chloroplast
CSS0019955.1	Chr9	107526294	107526530	-	237	50.63	extracellular space
CSS0012234.1	Chr9	107995635	107995871	+	237	50.63	extracellular space
CSS0001032.1	Chr9	109693900	109694211	-	312	46.15	chloroplast
CSS0021868.1	Chr9	113978427	113978957	-	531	34.09	chloroplast
CSS0045905.1	Chr9	114038241	114038435	+	195	42.56	chloroplast
CSS0033475.1	Chr9	115561979	115562275	-	297	50.84	extracellular space
CSS0039237.1	Chr9	115679768	115679959	-	192	45.83	extracellular space
CSS0036561.1	Chr9	116482303	116483369	+	1067	41.42	nucleus
CSS0040659.1	Chr9	117216287	117216478	-	192	46.88	extracellular space
CSS0016956.1	Chr9	118254697	118274952	-	20256	46.08	nucleus
CSS0034095.1	Chr9	120955363	120957241	-	1879	36.56	nucleus
CSS0032420.1	Chr9	121224926	121230146	-	5221	41.05	nucleus
CSS0014619.1	Chr9	121425815	121426079	-	265	41.13	extracellular space
CSS0021535.1	Chr9	123501136	123501420	+	285	49.82	nucleus
CSS0048447.1	Chr9	123932537	123932788	+	252	39.29	chloroplast
CSS0010511.1	Chr9	124153517	124154477	-	961	49.12	extracellular space
CSS0006765.1	Chr9	125745540	125745719	-	180	58.89	extracellular space
CSS0040562.1	Chr9	126785876	126792880	-	7005	43.25	chloroplast
CSS0011695.1	Chr9	130448790	130449475	+	686	42.27	extracellular space
CSS0043102.1	Chr9	133366574	133367113	+	540	42.04	nucleus
CSS0048823.1	Chr9	10187233	10187432	-	200	55	extracellular space
CSS0049354.1	Chr9	138085086	138085960	+	875	37.6	chloroplast
CSS0000079.1	Chr9	138268300	138268901	+	602	43.69	mitochondrion
CSS0013161.1	Chr9	142614277	142614523	+	247	41.3	extracellular space
CSS0023676.1	Chr9	145174097	145174321	-	225	52	nucleus
CSS0036544.1	Chr9	149798194	149799378	-	1185	36.46	extracellular space
CSS0012097.1	Chr9	152429593	152430121	-	529	49.34	nucleus
CSS0021027.1	Chr9	153288107	153288301	-	195	41.54	extracellular space
CSS0044844.1	Chr9	153326961	153327307	-	347	51.59	nucleus
CSS0046809.1	Chr9	156253598	156253942	-	345	51.88	nucleus
CSS0017309.1	Chr9	12165535	12165714	+	180	48.89	chloroplast
CSS0017572.1	Chr9	163082228	163082490	-	263	46.01	extracellular space
CSS0028460.1	Chr9	165071447	165079952	-	8506	34.59	extracellular space
CSS0000511.1	Chr9	165088884	165089147	-	264	49.62	extracellular space
CSS0027123.1	Chr9	13561033	13561230	+	198	44.44	nucleus
CSS0004882.1	Chr9	14204442	14204938	-	497	38.43	nucleus
CSS0025929.1	Chr9	14257522	14257885	+	364	44.78	nucleus
CSS0043350.1	Chr9	16421641	16422225	-	585	38.46	extracellular space
CSS0046134.1	Chr9	16525088	16525672	-	585	38.29	extracellular space
CSS0028895.1	Chr9	16593071	16593864	+	794	29.47	extracellular space
CSS0001837.1	Chr9	18499027	18499841	-	815	39.51	chloroplast
CSS0030611.1	Chr9	18805143	18805325	-	183	40.98	chloroplast
CSS0013485.1	Chr9	24082924	24083472	+	549	39.89	extracellular space
CSS0001429.1	Chr9	24195542	24196090	+	549	40.26	extracellular space
CSS0047558.1	Chr9	24861591	24861800	+	210	44.29	nucleus
CSS0003332.1	Chr9	24862970	24863173	+	204	38.73	chloroplast
CSS0023411.1	Chr9	25291007	25291617	-	611	39.93	nucleus
CSS0012930.1	Chr9	27410872	27411255	+	384	44.53	nucleus
CSS0010578.1	Chr9	27511329	27511712	+	384	44.01	nucleus
CSS0030939.1	Chr9	30238163	30239623	-	1461	57.15	extracellular space
CSS0045776.1	Chr9	31273460	31274032	-	573	34.55	chloroplast
CSS0037381.1	Chr9	32403459	32407946	+	4488	46.61	nucleus
CSS0030418.1	Chr9	32554314	32555048	+	735	37.82	nucleus
CSS0027213.1	Chr9	33243351	33244102	-	752	36.84	nucleus
CSS0030383.1	Chr9	34037212	34037424	-	213	56.34	chloroplast
CSS0006304.1	Chr9	35289666	35289860	+	195	45.64	nucleus
CSS0030078.1	Chr9	36606055	36607236	+	1182	37.39	nucleus
CSS0009088.1	Chr9	38027928	38028245	-	318	50.31	nucleus
CSS0012051.1	Chr9	38838664	38839100	-	437	36.61	nucleus
CSS0017306.1	Chr10	43830820	43833170	-	2351	37.35	nucleus
CSS0002583.1	Chr10	43875839	43876447	-	609	29.72	chloroplast
CSS0020303.1	Chr10	44351251	44351936	-	686	42.42	extracellular space
CSS0049700.1	Chr10	46945928	46947692	-	1765	38.19	chloroplast
CSS0000447.1	Chr10	47705321	47705911	+	591	44.5	extracellular space
CSS0035769.1	Chr10	48609131	48611299	+	2169	38.5	chloroplast thylakoid lumen
CSS0024938.1	Chr10	4511058	4511931	-	874	36.61	extracellular space
CSS0032970.1	Chr10	4640809	4641820	+	1012	34.78	nucleus
CSS0033955.1	Chr10	56731143	56731319	+	177	41.81	extracellular space
CSS0004074.1	Chr10	59427176	59428270	-	1095	36.26	endomembrane system
CSS0002736.1	Chr10	60074491	60075181	+	691	36.18	endomembrane system
CSS0037454.1	Chr10	60280732	60280929	+	198	62.63	extracellular space
CSS0012440.1	Chr10	60733226	60733423	-	198	60.61	extracellular space
CSS0012655.1	Chr10	61152144	61153016	+	873	48.68	extracellular space
CSS0027552.1	Chr10	5277886	5278134	-	249	55.42	chloroplast
CSS0013261.1	Chr10	5627604	5628372	-	769	37.97	nucleus
CSS0027450.1	Chr10	5850004	5850932	-	929	30.79	extracellular space
CSS0030920.1	Chr10	5990408	5990751	-	344	47.38	extracellular space
CSS0048715.1	Chr10	61385959	61387712	-	1754	41.28	nucleus
CSS0023939.1	Chr10	61570892	61571101	-	210	50	nucleus
CSS0049208.1	Chr10	61579123	61579323	+	201	54.23	nucleus
CSS0040807.1	Chr10	62049264	62050683	-	1420	35.49	nucleus
CSS0048942.1	Chr10	62473694	62474329	-	636	36.95	extracellular space
CSS0039838.1	Chr10	68215137	68215325	-	189	40.74	nucleus
CSS0047099.1	Chr10	68217527	68217809	+	283	46.64	nucleus
CSS0029290.1	Chr10	68428525	68428755	-	231	40.26	nucleus
CSS0025172.1	Chr10	68656623	68656919	+	297	46.8	nucleus
CSS0041427.1	Chr10	68987429	68987988	+	560	34.64	extracellular space
CSS0019601.1	Chr10	69176190	69176780	-	591	43.99	extracellular space
CSS0011581.1	Chr10	71127618	71127823	+	206	48.54	extracellular space
CSS0007616.1	Chr10	71909323	71909533	+	211	52.13	extracellular space
CSS0005160.1	Chr10	72894085	72894344	+	260	46.92	extracellular space
CSS0010629.1	Chr10	73619159	73638999	-	19841	40.89	chloroplast
CSS0049521.1	Chr10	77647822	77648013	-	192	46.88	nucleus
CSS0004792.1	Chr10	77759231	77759422	+	192	46.88	nucleus
CSS0029647.1	Chr10	79425196	79429059	-	3864	37.63	chloroplast
CSS0014611.1	Chr10	80018019	80021559	-	3541	38.32	chloroplast
CSS0003124.1	Chr10	83791547	83799414	-	7868	39.54	extracellular space
CSS0036071.1	Chr10	84581671	84583084	+	1414	42.79	chloroplast
CSS0019033.1	Chr10	87674171	87674797	-	627	36.36	extracellular space
CSS0008416.1	Chr10	87714211	87715653	-	1443	36.87	extracellular space
CSS0048069.1	Chr10	87827681	87829564	-	1884	35.72	chloroplast
CSS0011994.1	Chr10	89686907	89687855	-	949	43.2	chloroplast
CSS0004111.1	Chr10	90067420	90067605	-	186	40.86	extracellular space
CSS0032832.1	Chr10	90100272	90100457	+	186	40.86	extracellular space
CSS0015786.1	Chr10	90120338	90120541	+	204	36.27	nucleus
CSS0025777.1	Chr10	91713318	91713873	-	556	33.81	organelle membrane
CSS0035308.1	Chr10	94712609	94713810	+	1202	37.94	extracellular space
CSS0042160.1	Chr10	94757139	94757670	-	532	43.98	nucleus
CSS0011653.1	Chr10	101481704	101484512	-	2809	43.11	extracellular space
CSS0008888.1	Chr10	106859780	106859977	-	198	45.45	nucleus
CSS0031095.1	Chr10	107452678	107454292	-	1615	37.52	nucleus
CSS0022414.1	Chr10	107651718	107652505	+	788	46.57	nucleus
CSS0015293.1	Chr10	108261118	108261315	-	198	44.95	nucleus
CSS0005221.1	Chr10	110707186	110707382	-	197	40.1	chloroplast
CSS0006209.1	Chr10	110741711	110744841	-	3131	35.77	nucleus
CSS0034020.1	Chr10	111327324	111327548	+	225	44	nucleus
CSS0016536.1	Chr10	111523981	111524205	+	225	42.67	nucleus
CSS0035035.1	Chr10	116529672	116529968	+	297	50.84	extracellular space
CSS0020744.1	Chr10	117421236	117421442	-	207	40.58	chloroplast
CSS0037398.1	Chr10	117593943	117594149	-	207	41.06	chloroplast
CSS0019556.1	Chr10	119571813	119572080	+	268	45.52	nucleus
CSS0008446.1	Chr10	120204012	120204614	+	603	41.63	organelle membrane
CSS0023873.1	Chr10	9381643	9381840	-	198	54.55	extracellular space
CSS0038641.1	Chr10	121484500	121486085	+	1586	30.08	chloroplast
CSS0049149.1	Chr10	122675248	122677100	-	1853	36.64	nucleus
CSS0014356.1	Chr10	122927571	122927804	+	234	48.72	chloroplast
CSS0037817.1	Chr10	124518272	124518492	+	221	54.3	extracellular space
CSS0008172.1	Chr10	9822206	9822491	+	286	42.31	extracellular space
CSS0003983.1	Chr10	9827510	9827795	+	286	43.71	chloroplast
CSS0004600.1	Chr10	127379476	127383430	-	3955	35.04	chloroplast
CSS0006788.1	Chr10	127496296	127497680	+	1385	39.13	chloroplast
CSS0030317.1	Chr10	128170867	128173181	+	2315	32.7	nucleus
CSS0010498.1	Chr10	128362939	128363166	-	228	39.04	chloroplast
CSS0008910.1	Chr10	128397981	128398241	-	261	58.62	extracellular space
CSS0047386.1	Chr10	128983654	128984857	-	1204	40.53	extracellular space
CSS0003137.1	Chr10	131903268	131903609	+	342	45.32	extracellular space
CSS0011069.1	Chr10	131903907	131904095	+	189	48.68	nucleus
CSS0030065.1	Chr10	134574596	134592032	+	17437	36.07	nucleus
CSS0030824.1	Chr10	137069029	137085866	-	16838	36.36	extracellular space
CSS0047060.1	Chr10	140025073	140038402	-	13330	37.05	extracellular space
CSS0042282.1	Chr10	140067429	140069682	+	2254	34.38	extracellular space
CSS0047523.1	Chr10	140095176	140108259	-	13084	36.36	extracellular space
CSS0007071.1	Chr10	140112293	140115219	+	2927	34.92	extracellular space
CSS0032156.1	Chr10	143887989	143888614	-	626	34.66	extracellular space
CSS0014917.1	Chr10	144016459	144017088	+	630	34.76	extracellular space
CSS0029467.1	Chr10	11917540	11917857	+	318	50.94	nucleus
CSS0002680.1	Chr10	12014348	12015042	-	695	44.32	chloroplast
CSS0028255.1	Chr10	12167094	12169876	-	2783	32.48	nucleus
CSS0004423.1	Chr10	12315705	12316361	-	657	44.44	nucleus
CSS0039338.1	Chr10	150811948	150812148	-	201	38.81	chloroplast
CSS0046544.1	Chr10	153742005	153742608	-	604	34.77	nucleus
CSS0006102.1	Chr10	156028126	156030797	+	2672	32.82	extracellular space
CSS0048756.1	Chr10	156810059	156810778	+	720	47.64	nucleus
CSS0017148.1	Chr10	13288638	13288856	-	219	47.03	extracellular space
CSS0032850.1	Chr10	13313137	13313322	-	186	48.39	nucleus
CSS0034795.1	Chr10	157819263	157819487	-	225	50.67	chloroplast
CSS0007778.1	Chr10	157872987	157873211	-	225	50.22	extracellular space
CSS0038114.1	Chr10	158458244	158458489	-	246	50.81	chloroplast
CSS0023772.1	Chr10	160054157	160054521	-	365	44.93	extracellular space
CSS0035078.1	Chr10	160077520	160079030	+	1511	41.63	nucleus
CSS0041766.1	Chr10	160575725	160576427	-	703	37.98	extracellular space
CSS0033903.1	Chr10	161125000	161125313	+	314	45.86	extracellular space
CSS0034445.1	Chr10	165066572	165067376	+	805	39.13	nucleus
CSS0008131.1	Chr10	165855734	165856073	+	340	38.24	nucleus
CSS0024012.1	Chr10	166164638	166178683	-	14046	35.02	nucleus
CSS0008630.1	Chr10	1029148	1029366	+	219	40.64	chloroplast
CSS0020905.1	Chr10	1053723	1054172	+	450	45.56	nucleus
CSS0014113.1	Chr10	24689106	24690245	+	1140	32.98	chloroplast
CSS0042609.1	Chr10	25621647	25626647	-	5001	44.89	nucleus
CSS0038514.1	Chr10	25989740	25990225	-	486	36.01	extracellular space
CSS0000900.1	Chr10	26478251	26478495	-	245	34.29	extracellular space
CSS0002869.1	Chr10	27909114	27909664	-	551	51.18	nucleus
CSS0046479.1	Chr10	38106229	38106679	+	451	42.35	nucleus
CSS0026889.1	Chr10	38329422	38329797	-	376	49.73	nucleus
CSS0006839.1	Chr10	39153502	39153949	-	448	42.41	nucleus
CSS0040485.1	Chr10	42412426	42413218	-	793	37.33	nucleus
CSS0013361.1	Chr10	42825235	42825917	+	683	37.19	nucleus

## Sheet: Table S4
Supplementary Table S4. The list of CSGs originate from gene duplication
Gene accession	Paralogous genes	Expect value	Models of gene duplication
CSS0025711.1	CSS0035368.1	7.78e-48	WGD duplication
CSS0012752.1	CSS0046461.1	2.91e-44	WGD duplication
CSS0043077.1	CSS0021118.1	6.09e-59	WGD duplication
CSS0001910.1	CSS0016482.1	1.68e-36	WGD duplication
CSS0024761.1	CSS0048003.1	7.48e-60	WGD duplication
CSS0000437.1	CSS0009582.1	1.06e-57	WGD duplication
CSS0031358.1	CSS0046988.1	4.03e-44	WGD duplication
CSS0029846.1	CSS0002828.1	9.91e-41	WGD duplication
CSS0012623.1	CSS0007286.1	1.29e-45	WGD duplication
CSS0050486.1	CSS0025279.1	5.74e-57	WGD duplication
CSS0013083.1	CSS0036235.1	4.11e-61	WGD duplication
CSS0013761.1	CSS0041242.1	4.08e-49	WGD duplication
CSS0020629.1	CSS0035463.1	4.41e-46	WGD duplication
CSS0019410.1	CSS0014500.1	1.42e-31	WGD duplication
CSS0043561.1	CSS0004714.1	5.75e-63	WGD duplication
CSS0020983.1	CSS0044089.1	1.01e-86	WGD duplication
CSS0038297.1	CSS0036211.1	2.28e-119	WGD duplication
CSS0047018.1	CSS0048672.1	2.33e-40	WGD duplication
CSS0048674.1	CSS0049583.1	1.62e-52	WGD duplication
CSS0028796.1	CSS0016843.1	2.47e-36	WGD duplication
CSS0016474.1	CSS0029640.1	2.49e-107	WGD duplication
CSS0007062.1	CSS0001026.1	5.73e-78	WGD duplication
CSS0037809.1	CSS0012784.1	7.81e-41	WGD duplication
CSS0028513.1	CSS0026827.1	5.58e-40	WGD duplication
CSS0009080.1	CSS0004150.1	4.04e-47	WGD duplication
CSS0025865.1	CSS0042520.1	5.74e-38	WGD duplication
CSS0009530.1	CSS0041622.1	7e-12	WGD duplication
CSS0023304.1	CSS0004791.1	1.1e-37	WGD duplication
CSS0006703.1	CSS0049087.1	1.11e-65	WGD duplication
CSS0037588.1	CSS0040174.1	1.39e-37	WGD duplication
CSS0047275.1	CSS0012530.1	1.28e-35	WGD duplication
CSS0040316.1	CSS0009112.1	5.46e-49	WGD duplication
CSS0023741.1	CSS0037199.1	1.89e-52	WGD duplication
CSS0006574.1	CSS0035469.1	7.8e-14	WGD duplication
CSS0000074.1	CSS0027549.1	8.11e-38	WGD duplication
CSS0046756.1	CSS0040112.1	5.39e-33	WGD duplication
CSS0006204.1	CSS0030497.1	9.33e-64	WGD duplication
CSS0005928.1	CSS0034396.1	1.97e-78	WGD duplication
CSS0032489.1	CSS0045041.1	2.09e-77	WGD duplication
CSS0038757.1	CSS0039873.1	6.34e-51	WGD duplication
CSS0018074.1	CSS0033433.1	6.45e-31	WGD duplication
CSS0017293.1	CSS0001099.1	3.19e-60	WGD duplication
CSS0028655.1	CSS0000851.1	7.91e-105	WGD duplication
CSS0001453.1	CSS0017217.1	3.16e-66	WGD duplication
CSS0027073.1	CSS0033226.1	1.66e-43	WGD duplication
CSS0037691.1	CSS0004628.1	1.16e-45	WGD duplication
CSS0019955.1	CSS0012234.1	1.29e-51	WGD duplication
CSS0039237.1	CSS0040659.1	5.1e-42	WGD duplication
CSS0039838.1	CSS0039022.1	1.37e-26	WGD duplication
CSS0047099.1	CSS0002117.1	1.08e-34	WGD duplication
CSS0029290.1	CSS0038082.1	3.44e-47	WGD duplication
CSS0008416.1	CSS0020409.1	2.79e-56	WGD duplication
CSS0032156.1	CSS0014917.1	5.84e-13	WGD duplication
CSS0046479.1	CSS0006839.1	3.52e-48	WGD duplication
CSS0049791.1	CSS0014791.1	3.78e-115	tandem duplication
CSS0014791.1	CSS0000354.1	3.42e-108	tandem duplication
CSS0030153.1	CSS0038809.1	1.67e-53	tandem duplication
CSS0027772.1	CSS0012319.1	1.12e-30	tandem duplication
CSS0017827.1	CSS0025368.1	4.59e-49	tandem duplication
CSS0025478.1	CSS0028668.1	4.13e-74	tandem duplication
CSS0047782.1	CSS0030075.1	5.45e-37	tandem duplication
CSS0037509.1	CSS0000510.1	5.76e-111	tandem duplication
CSS0011169.1	CSS0049218.1	1.6e-53	tandem duplication
CSS0021312.1	CSS0015027.1	8.93e-63	tandem duplication
CSS0017004.1	CSS0019740.1	5.11e-150	tandem duplication
CSS0033914.1	CSS0025236.1	2.29e-61	tandem duplication
CSS0005837.1	CSS0023071.1	1.61e-37	tandem duplication
CSS0003366.1	CSS0031770.1	6.01e-64	tandem duplication
CSS0023745.1	CSS0014573.1	4.56e-72	tandem duplication
CSS0013116.1	CSS0040188.1	9.62e-68	tandem duplication
CSS0028674.1	CSS0040731.1	1.33e-19	tandem duplication
CSS0045801.1	CSS0029221.1	3.91e-39	tandem duplication
CSS0027455.1	CSS0047917.1	1.79e-66	tandem duplication
CSS0045063.1	CSS0004610.1	6.89e-38	tandem duplication
CSS0028777.1	CSS0019867.1	3.8e-70	tandem duplication
CSS0037199.1	CSS0033140.1	1.89e-52	tandem duplication
CSS0033140.1	CSS0042991.1	1.12e-51	tandem duplication
CSS0018096.1	CSS0003348.1	1.33e-61	tandem duplication
CSS0003348.1	CSS0030736.1	3.37e-61	tandem duplication
CSS0030736.1	CSS0043468.1	1.81e-63	tandem duplication
CSS0043468.1	CSS0006106.1	4.44e-60	tandem duplication
CSS0026140.1	CSS0025831.1	2.76e-42	tandem duplication
CSS0020229.1	CSS0027629.1	1.51e-80	tandem duplication
CSS0015361.1	CSS0000485.1	5.82e-46	tandem duplication
CSS0001995.1	CSS0030371.1	1.11e-73	tandem duplication
CSS0035219.1	CSS0028835.1	1.84e-30	tandem duplication
CSS0015383.1	CSS0008687.1	9.78e-44	tandem duplication
CSS0011373.1	CSS0050178.1	1.01e-10	tandem duplication
CSS0041291.1	CSS0048941.1	1.18e-45	tandem duplication
CSS0013485.1	CSS0001429.1	2.25e-39	tandem duplication
CSS0023939.1	CSS0049208.1	9.54e-28	tandem duplication
CSS0048069.1	CSS0001003.1	5.44e-34	tandem duplication
CSS0004111.1	CSS0032832.1	1.32e-39	tandem duplication
CSS0008172.1	CSS0003983.1	2.17e-35	tandem duplication
CSS0047060.1	CSS0042282.1	1.92e-17	tandem duplication
CSS0042282.1	CSS0047523.1	9.68e-18	tandem duplication
CSS0047523.1	CSS0007071.1	3.12e-18	tandem duplication
CSS0034795.1	CSS0007778.1	4.29e-41	tandem duplication
CSS0014000.1	CSS0013083.1	9.28e-57	transposed duplication
CSS0030180.1	CSS0004150.1	6.82e-74	transposed duplication
CSS0028448.1	CSS0009582.1	1.28e-44	transposed duplication
CSS0032690.1	CSS0047018.1	7.09e-42	transposed duplication
CSS0038716.1	CSS0045041.1	6.08e-88	transposed duplication
CSS0047883.1	CSS0035368.1	2.3e-45	transposed duplication
CSS0017312.1	CSS0000142.1	2.91e-15	transposed duplication
CSS0030368.1	CSS0029290.1	2.31e-48	transposed duplication
CSS0003742.1	CSS0016482.1	7.45e-34	transposed duplication
CSS0012106.1	CSS0029290.1	3.4e-47	transposed duplication
CSS0009656.1	CSS0020629.1	3.53e-21	transposed duplication
CSS0001696.1	CSS0013083.1	3.89e-58	transposed duplication
CSS0045375.1	CSS0009582.1	3.55e-34	transposed duplication
CSS0006795.1	CSS0027073.1	1.1e-35	transposed duplication
CSS0006952.1	CSS0016982.1	7.04e-35	transposed duplication
CSS0023576.1	CSS0047099.1	1.63e-19	transposed duplication
CSS0008320.1	CSS0029290.1	1.87e-48	transposed duplication
CSS0008955.1	CSS0001453.1	6.89e-38	transposed duplication
CSS0035936.1	CSS0013083.1	1.34e-49	transposed duplication
CSS0019493.1	CSS0025711.1	2.3e-45	transposed duplication
CSS0032934.1	CSS0046988.1	9.02e-26	transposed duplication
CSS0044184.1	CSS0045041.1	2.06e-77	transposed duplication
CSS0049570.1	CSS0045041.1	5.74e-86	transposed duplication
CSS0038816.1	CSS0013083.1	6.17e-54	transposed duplication
CSS0029203.1	CSS0009582.1	4.83e-54	transposed duplication
CSS0038640.1	CSS0017293.1	3.69e-37	transposed duplication
CSS0000149.1	CSS0002117.1	4.78e-27	transposed duplication
CSS0046780.1	CSS0003172.1	2.11e-21	transposed duplication
CSS0032996.1	CSS0047018.1	8.99e-38	transposed duplication
CSS0043078.1	CSS0013083.1	6.81e-55	transposed duplication
CSS0012694.1	CSS0035835.1	1.92e-20	transposed duplication
CSS0043318.1	CSS0008904.1	7e-12	transposed duplication
CSS0011391.1	CSS0009582.1	9.27e-34	transposed duplication
CSS0011790.1	CSS0029069.1	4.02e-75	transposed duplication
CSS0018568.1	CSS0009582.1	1.45e-40	transposed duplication
CSS0009832.1	CSS0029290.1	1.16e-48	transposed duplication
CSS0019046.1	CSS0017217.1	6.63e-34	transposed duplication
CSS0027202.1	CSS0040316.1	1.56e-59	transposed duplication
CSS0038449.1	CSS0007673.1	3.73e-11	transposed duplication
CSS0031324.1	CSS0000142.1	1.1e-12	transposed duplication
CSS0002749.1	CSS0009582.1	4.68e-50	transposed duplication
CSS0013395.1	CSS0002117.1	1.38e-31	transposed duplication
CSS0037624.1	CSS0027276.1	2.64e-30	transposed duplication
CSS0012910.1	CSS0006705.1	5.47e-38	transposed duplication
CSS0039807.1	CSS0029290.1	2.41e-48	transposed duplication
CSS0003334.1	CSS0045041.1	3.5e-62	transposed duplication
CSS0013010.1	CSS0033226.1	2.16e-64	transposed duplication
CSS0037933.1	CSS0009530.1	6.69e-27	transposed duplication
CSS0021868.1	CSS0013083.1	2.52e-49	transposed duplication
CSS0001837.1	CSS0040350.1	7.82e-46	transposed duplication
CSS0004074.1	CSS0038297.1	4.93e-11	transposed duplication
CSS0048942.1	CSS0016399.1	1.66e-12	transposed duplication
CSS0008131.1	CSS0016482.1	7.45e-34	transposed duplication
CSS0005296.1	CSS0014328.1	5.68e-62	dispersed duplication
CSS0047774.1	CSS0049877.1	1.2e-106	dispersed duplication
CSS0038174.1	CSS0040100.1	3.81e-30	dispersed duplication
CSS0026716.1	CSS0033926.1	9.57e-15	dispersed duplication
CSS0022178.1	CSS0005284.1	1e-13	dispersed duplication
CSS0000354.1	CSS0037509.1	1.17e-129	dispersed duplication
CSS0002411.1	CSS0049791.1	3.47e-123	dispersed duplication
CSS0036082.1	CSS0041059.1	2.22e-69	dispersed duplication
CSS0006851.1	CSS0006912.1	1.53e-69	dispersed duplication
CSS0001818.1	CSS0013675.1	1.81e-67	dispersed duplication
CSS0037265.1	CSS0035035.1	6.4e-65	dispersed duplication
CSS0016778.1	CSS0028337.1	7.26e-40	dispersed duplication
CSS0042560.1	CSS0048942.1	2.56e-26	dispersed duplication
CSS0038987.1	CSS0047523.1	1.26e-17	dispersed duplication
CSS0015128.1	CSS0041552.1	7.96e-18	dispersed duplication
CSS0027868.1	CSS0017682.1	3.36e-17	dispersed duplication
CSS0003021.1	CSS0019801.1	4.72e-57	dispersed duplication
CSS0024969.1	CSS0036269.1	5.94e-57	dispersed duplication
CSS0020751.1	CSS0041247.1	3.51e-71	dispersed duplication
CSS0026863.1	CSS0044505.1	9.1e-18	dispersed duplication
CSS0015466.1	CSS0039168.1	6.34e-36	dispersed duplication
CSS0012825.1	CSS0049271.1	3.99e-37	dispersed duplication
CSS0010797.1	CSS0031241.1	3.67e-46	dispersed duplication
CSS0010474.1	CSS0049791.1	1.87e-56	dispersed duplication
CSS0021612.1	CSS0004461.1	2.36e-53	dispersed duplication
CSS0016794.1	CSS0037986.1	4.22e-63	dispersed duplication
CSS0027674.1	CSS0030917.1	2.75e-33	dispersed duplication
CSS0021463.1	CSS0035379.1	9.3e-12	dispersed duplication
CSS0041474.1	CSS0013748.1	8.27e-13	dispersed duplication
CSS0006759.1	CSS0047395.1	1.16e-68	dispersed duplication
CSS0036344.1	CSS0036544.1	3.46e-14	dispersed duplication
CSS0043429.1	CSS0020366.1	3.13e-36	dispersed duplication
CSS0001531.1	CSS0009498.1	1.02e-83	dispersed duplication
CSS0021074.1	CSS0023881.1	1.21e-60	dispersed duplication
CSS0046231.1	CSS0049159.1	2.15e-52	dispersed duplication
CSS0045558.1	CSS0006795.1	1.1e-17	dispersed duplication
CSS0045561.1	CSS0028608.1	7.94e-29	dispersed duplication
CSS0033169.1	CSS0033226.1	4.74e-54	dispersed duplication
CSS0024492.1	CSS0030473.1	3.78e-16	dispersed duplication
CSS0034929.1	CSS0046387.1	4.77e-19	dispersed duplication
CSS0021235.1	CSS0025672.1	2.39e-59	dispersed duplication
CSS0031121.1	CSS0033064.1	3.07e-41	dispersed duplication
CSS0028222.1	CSS0038587.1	9.21e-40	dispersed duplication
CSS0039342.1	CSS0049358.1	4.26e-73	dispersed duplication
CSS0028657.1	CSS0007018.1	2.29e-13	dispersed duplication
CSS0035171.1	CSS0044965.1	5.3e-26	dispersed duplication
CSS0000250.1	CSS0016405.1	4.03e-31	dispersed duplication
CSS0021495.1	CSS0038825.1	9.25e-12	dispersed duplication
CSS0009208.1	CSS0009548.1	2.07e-81	dispersed duplication
CSS0033091.1	CSS0043560.1	1.29e-54	dispersed duplication
CSS0009113.1	CSS0045801.1	5.13e-40	dispersed duplication
CSS0047241.1	CSS0048532.1	1.16e-67	dispersed duplication
CSS0027462.1	CSS0049208.1	1.56e-39	dispersed duplication
CSS0045522.1	CSS0026812.1	5.36e-11	dispersed duplication
CSS0011884.1	CSS0043840.1	1.87e-59	dispersed duplication
CSS0030775.1	CSS0041899.1	5.91e-11	dispersed duplication
CSS0038068.1	CSS0043023.1	6.75e-18	dispersed duplication
CSS0011233.1	CSS0012580.1	1.81e-09	dispersed duplication
CSS0001239.1	CSS0003094.1	9.72e-13	dispersed duplication
CSS0028917.1	CSS0044150.1	1.01e-47	dispersed duplication
CSS0025817.1	CSS0041132.1	2.33e-50	dispersed duplication
CSS0036574.1	CSS0049412.1	2.19e-43	dispersed duplication
CSS0036235.1	CSS0043078.1	4.26e-54	dispersed duplication
CSS0017999.1	CSS0027159.1	5.2e-25	dispersed duplication
CSS0000292.1	CSS0009113.1	3.35e-39	dispersed duplication
CSS0017954.1	CSS0022425.1	1.55e-21	dispersed duplication
CSS0016638.1	CSS0046636.1	3.91e-42	dispersed duplication
CSS0032811.1	CSS0050181.1	6.28e-91	dispersed duplication
CSS0008994.1	CSS0032575.1	1.58e-27	dispersed duplication
CSS0030570.1	CSS0009014.1	5.63e-43	dispersed duplication
CSS0010736.1	CSS0031664.1	2.62e-22	dispersed duplication
CSS0036654.1	CSS0032909.1	3.23e-35	dispersed duplication
CSS0049423.1	CSS0047632.1	2.03e-29	dispersed duplication
CSS0023776.1	CSS0047558.1	3.34e-46	dispersed duplication
CSS0043750.1	CSS0028337.1	8.37e-40	dispersed duplication
CSS0027063.1	CSS0045491.1	2.86e-80	dispersed duplication
CSS0011635.1	CSS0031413.1	6.03e-79	dispersed duplication
CSS0043821.1	CSS0026028.1	2.68e-28	dispersed duplication
CSS0004367.1	CSS0040875.1	1.22e-39	dispersed duplication
CSS0034903.1	CSS0041170.1	7.84e-22	dispersed duplication
CSS0032621.1	CSS0042825.1	2e-56	dispersed duplication
CSS0038915.1	CSS0011986.1	2.11e-82	dispersed duplication
CSS0025672.1	CSS0027417.1	7.14e-60	dispersed duplication
CSS0028332.1	CSS0038418.1	1.29e-49	dispersed duplication
CSS0030917.1	CSS0007427.1	4.9e-14	dispersed duplication
CSS0038927.1	CSS0043938.1	5.69e-25	dispersed duplication
CSS0007926.1	CSS0021834.1	3.33e-61	dispersed duplication
CSS0020085.1	CSS0044710.1	2.03e-30	dispersed duplication
CSS0036029.1	CSS0039168.1	9.31e-36	dispersed duplication
CSS0018295.1	CSS0045750.1	1.35e-39	dispersed duplication
CSS0004027.1	CSS0004835.1	7.12e-36	dispersed duplication
CSS0006581.1	CSS0049331.1	1.65e-37	dispersed duplication
CSS0002839.1	CSS0038809.1	4.74e-37	dispersed duplication
CSS0034615.1	CSS0035740.1	2.84e-31	dispersed duplication
CSS0002629.1	CSS0015261.1	1.27e-64	dispersed duplication
CSS0023955.1	CSS0032970.1	8.2e-16	dispersed duplication
CSS0000595.1	CSS0030473.1	5.81e-23	dispersed duplication
CSS0034468.1	CSS0045181.1	2.05e-66	dispersed duplication
CSS0016434.1	CSS0048447.1	4.53e-51	dispersed duplication
CSS0025463.1	CSS0029022.1	3.9e-19	dispersed duplication
CSS0002117.1	CSS0015403.1	6.66e-33	dispersed duplication
CSS0038082.1	CSS0025368.1	1.57e-48	dispersed duplication
CSS0006528.1	CSS0011238.1	7.57e-43	dispersed duplication
CSS0005036.1	CSS0021928.1	2.27e-22	dispersed duplication
CSS0032079.1	CSS0041736.1	7.97e-14	dispersed duplication
CSS0012319.1	CSS0035219.1	2.45e-34	dispersed duplication
CSS0035170.1	CSS0044550.1	1.41e-24	dispersed duplication
CSS0033113.1	CSS0048447.1	2.61e-41	dispersed duplication
CSS0030081.1	CSS0048970.1	7.1e-30	dispersed duplication
CSS0013449.1	CSS0017093.1	1.02e-23	dispersed duplication
CSS0046232.1	CSS0019801.1	3.37e-56	dispersed duplication
CSS0011094.1	CSS0003488.1	1.52e-54	dispersed duplication
CSS0001433.1	CSS0008940.1	1.88e-31	dispersed duplication
CSS0010129.1	CSS0025865.1	3.86e-28	dispersed duplication
CSS0003304.1	CSS0017561.1	6.12e-33	dispersed duplication
CSS0023352.1	CSS0028898.1	7.8e-23	dispersed duplication
CSS0013966.1	CSS0032910.1	3.1e-49	dispersed duplication
CSS0035003.1	CSS0013395.1	2.99e-09	dispersed duplication
CSS0010854.1	CSS0045853.1	1.15e-25	dispersed duplication
CSS0004150.1	CSS0009247.1	4.44e-56	dispersed duplication
CSS0019723.1	CSS0048033.1	7.82e-73	dispersed duplication
CSS0002280.1	CSS0038809.1	1.21e-51	dispersed duplication
CSS0010048.1	CSS0014304.1	7.29e-61	dispersed duplication
CSS0025368.1	CSS0029290.1	5.51e-50	dispersed duplication
CSS0014013.1	CSS0018632.1	4.3e-85	dispersed duplication
CSS0019018.1	CSS0034037.1	3.22e-13	dispersed duplication
CSS0024959.1	CSS0047437.1	2.25e-52	dispersed duplication
CSS0010400.1	CSS0045491.1	2.54e-65	dispersed duplication
CSS0001329.1	CSS0028795.1	2.64e-34	dispersed duplication
CSS0038229.1	CSS0028337.1	2.71e-39	dispersed duplication
CSS0025016.1	CSS0046319.1	8.01e-23	dispersed duplication
CSS0032486.1	CSS0045801.1	2.35e-40	dispersed duplication
CSS0021184.1	CSS0023646.1	6.94e-41	dispersed duplication
CSS0020366.1	CSS0030075.1	5.45e-37	dispersed duplication
CSS0014066.1	CSS0029943.1	1.26e-72	dispersed duplication
CSS0029022.1	CSS0032773.1	2.86e-16	dispersed duplication
CSS0022176.1	CSS0002430.1	5.41e-09	dispersed duplication
CSS0009633.1	CSS0042640.1	3.99e-53	dispersed duplication
CSS0008200.1	CSS0029961.1	2.08e-09	dispersed duplication
CSS0040341.1	CSS0042809.1	4.65e-40	dispersed duplication
CSS0019874.1	CSS0046255.1	1.56e-40	dispersed duplication
CSS0032931.1	CSS0042306.1	2.36e-61	dispersed duplication
CSS0016101.1	CSS0043789.1	2.91e-40	dispersed duplication
CSS0037986.1	CSS0041340.1	7.93e-57	dispersed duplication
CSS0001921.1	CSS0021834.1	1.92e-57	dispersed duplication
CSS0015600.1	CSS0042758.1	3.7e-27	dispersed duplication
CSS0009861.1	CSS0029001.1	4.94e-23	dispersed duplication
CSS0002704.1	CSS0023944.1	1.66e-39	dispersed duplication
CSS0017935.1	CSS0040875.1	1.1e-35	dispersed duplication
CSS0000419.1	CSS0016638.1	1.29e-39	dispersed duplication
CSS0023737.1	CSS0028835.1	4.97e-32	dispersed duplication
CSS0020096.1	CSS0038616.1	2.1e-29	dispersed duplication
CSS0015460.1	CSS0027156.1	3.02e-28	dispersed duplication
CSS0005734.1	CSS0014559.1	3.58e-15	dispersed duplication
CSS0043841.1	CSS0007241.1	4.45e-29	dispersed duplication
CSS0013838.1	CSS0045902.1	3.77e-24	dispersed duplication
CSS0000448.1	CSS0047386.1	8.31e-33	dispersed duplication
CSS0040339.1	CSS0046255.1	1.5e-53	dispersed duplication
CSS0039939.1	CSS0045561.1	2.07e-43	dispersed duplication
CSS0022171.1	CSS0024778.1	6.52e-37	dispersed duplication
CSS0019803.1	CSS0022130.1	4.64e-23	dispersed duplication
CSS0013779.1	CSS0045522.1	2.45e-20	dispersed duplication
CSS0008182.1	CSS0032496.1	9.53e-49	dispersed duplication
CSS0023226.1	CSS0037817.1	7.91e-23	dispersed duplication
CSS0036749.1	CSS0046544.1	3.79e-52	dispersed duplication
CSS0020722.1	CSS0013145.1	3.94e-104	dispersed duplication
CSS0006139.1	CSS0010344.1	7.87e-17	dispersed duplication
CSS0001977.1	CSS0042030.1	1.84e-24	dispersed duplication
CSS0010370.1	CSS0028677.1	3.93e-50	dispersed duplication
CSS0019259.1	CSS0023873.1	1.42e-37	dispersed duplication
CSS0009737.1	CSS0001969.1	1.49e-38	dispersed duplication
CSS0005933.1	CSS0041552.1	5.17e-29	dispersed duplication
CSS0040875.1	CSS0044688.1	2.51e-18	dispersed duplication
CSS0023457.1	CSS0048994.1	5.23e-69	dispersed duplication
CSS0042054.1	CSS0045853.1	2.33e-15	dispersed duplication
CSS0039106.1	CSS0045902.1	6.41e-22	dispersed duplication
CSS0027993.1	CSS0046916.1	5.72e-13	dispersed duplication
CSS0001413.1	CSS0016621.1	1.53e-29	dispersed duplication
CSS0031664.1	CSS0034946.1	1.88e-20	dispersed duplication
CSS0045048.1	CSS0037285.1	4.33e-12	dispersed duplication
CSS0010378.1	CSS0017682.1	2.29e-37	dispersed duplication
CSS0014914.1	CSS0045582.1	2.71e-23	dispersed duplication
CSS0016278.1	CSS0042560.1	3.6e-28	dispersed duplication
CSS0038882.1	CSS0044096.1	1.62e-50	dispersed duplication
CSS0015064.1	CSS0028195.1	4.3e-36	dispersed duplication
CSS0026489.1	CSS0032469.1	3.94e-26	dispersed duplication
CSS0002293.1	CSS0043725.1	4.03e-77	dispersed duplication
CSS0029267.1	CSS0046952.1	2.63e-18	dispersed duplication
CSS0018632.1	CSS0039484.1	2.5e-63	dispersed duplication
CSS0031336.1	CSS0035754.1	4.61e-35	dispersed duplication
CSS0028668.1	CSS0048437.1	4e-74	dispersed duplication
CSS0030151.1	CSS0047830.1	9.56e-64	dispersed duplication
CSS0038268.1	CSS0047333.1	8.25e-46	dispersed duplication
CSS0016998.1	CSS0018476.1	9.59e-39	dispersed duplication
CSS0035754.1	CSS0046241.1	3.85e-40	dispersed duplication
CSS0004430.1	CSS0043293.1	3.04e-74	dispersed duplication
CSS0004633.1	CSS0031441.1	8.23e-11	dispersed duplication
CSS0031732.1	CSS0040368.1	2.28e-26	dispersed duplication
CSS0040433.1	CSS0028226.1	9.61e-18	dispersed duplication
CSS0043042.1	CSS0017934.1	6.93e-15	dispersed duplication
CSS0000510.1	CSS0049791.1	4.37e-101	dispersed duplication
CSS0016645.1	CSS0036718.1	9.03e-92	dispersed duplication
CSS0037825.1	CSS0044965.1	1.52e-27	dispersed duplication
CSS0007699.1	CSS0015466.1	8.65e-35	dispersed duplication
CSS0045491.1	CSS0046231.1	1.15e-62	dispersed duplication
CSS0012356.1	CSS0021897.1	9.33e-26	dispersed duplication
CSS0036022.1	CSS0048587.1	3.13e-32	dispersed duplication
CSS0049218.1	CSS0015518.1	1.13e-54	dispersed duplication
CSS0047312.1	CSS0018571.1	2.49e-44	dispersed duplication
CSS0018746.1	CSS0036516.1	5.46e-60	dispersed duplication
CSS0030389.1	CSS0033091.1	1.29e-54	dispersed duplication
CSS0009067.1	CSS0034521.1	1.67e-20	dispersed duplication
CSS0032784.1	CSS0022130.1	3.74e-19	dispersed duplication
CSS0010986.1	CSS0020663.1	6.29e-25	dispersed duplication
CSS0014955.1	CSS0036516.1	3.21e-29	dispersed duplication
CSS0041615.1	CSS0042609.1	2.68e-109	dispersed duplication
CSS0021892.1	CSS0023416.1	7.04e-30	dispersed duplication
CSS0007256.1	CSS0027747.1	1.3e-23	dispersed duplication
CSS0023023.1	CSS0040697.1	1.53e-88	dispersed duplication
CSS0020541.1	CSS0024969.1	7.84e-56	dispersed duplication
CSS0016700.1	CSS0016935.1	2.05e-73	dispersed duplication
CSS0016996.1	CSS0044130.1	1.79e-135	dispersed duplication
CSS0012116.1	CSS0047310.1	5.82e-79	dispersed duplication
CSS0012240.1	CSS0022434.1	5.33e-33	dispersed duplication
CSS0032441.1	CSS0043008.1	5.76e-41	dispersed duplication
CSS0027329.1	CSS0032441.1	5.92e-82	dispersed duplication
CSS0050181.1	CSS0038782.1	1.39e-76	dispersed duplication
CSS0000548.1	CSS0045996.1	1.97e-12	dispersed duplication
CSS0005398.1	CSS0017577.1	1.39e-72	dispersed duplication
CSS0032963.1	CSS0045853.1	3.17e-28	dispersed duplication
CSS0043907.1	CSS0001969.1	1.49e-38	dispersed duplication
CSS0011770.1	CSS0046319.1	2.69e-21	dispersed duplication
CSS0043789.1	CSS0046832.1	1.37e-30	dispersed duplication
CSS0032799.1	CSS0050240.1	3.77e-38	dispersed duplication
CSS0019862.1	CSS0049499.1	1.36e-125	dispersed duplication
CSS0011453.1	CSS0021696.1	3.68e-18	dispersed duplication
CSS0019668.1	CSS0033300.1	3.74e-15	dispersed duplication
CSS0008722.1	CSS0036574.1	2.18e-44	dispersed duplication
CSS0035440.1	CSS0046952.1	1.56e-22	dispersed duplication
CSS0016935.1	CSS0048033.1	1.58e-72	dispersed duplication
CSS0036013.1	CSS0039240.1	3.73e-34	dispersed duplication
CSS0010312.1	CSS0019801.1	6.21e-24	dispersed duplication
CSS0015027.1	CSS0036013.1	7.7e-70	dispersed duplication
CSS0002092.1	CSS0033745.1	2.79e-50	dispersed duplication
CSS0005192.1	CSS0021834.1	5.22e-80	dispersed duplication
CSS0003246.1	CSS0045491.1	3.93e-72	dispersed duplication
CSS0034013.1	CSS0028668.1	9.14e-73	dispersed duplication
CSS0014723.1	CSS0041163.1	4.13e-22	dispersed duplication
CSS0008552.1	CSS0038927.1	8.19e-30	dispersed duplication
CSS0001143.1	CSS0014573.1	7.44e-45	dispersed duplication
CSS0022734.1	CSS0047194.1	1.19e-14	dispersed duplication
CSS0017549.1	CSS0023873.1	1.05e-39	dispersed duplication
CSS0028634.1	CSS0048437.1	2.82e-73	dispersed duplication
CSS0007480.1	CSS0024401.1	1.04e-38	dispersed duplication
CSS0012176.1	CSS0024401.1	6.79e-42	dispersed duplication
CSS0008492.1	CSS0041166.1	6.46e-50	dispersed duplication
CSS0042306.1	CSS0044254.1	5.12e-57	dispersed duplication
CSS0040836.1	CSS0047532.1	1.61e-18	dispersed duplication
CSS0038138.1	CSS0048941.1	6.75e-53	dispersed duplication
CSS0002343.1	CSS0007830.1	1.27e-64	dispersed duplication
CSS0021806.1	CSS0031413.1	1.2e-65	dispersed duplication
CSS0043725.1	CSS0001091.1	5e-11	dispersed duplication
CSS0021277.1	CSS0046255.1	1.58e-46	dispersed duplication
CSS0018428.1	CSS0028846.1	1.84e-14	dispersed duplication
CSS0014304.1	CSS0023452.1	3.13e-66	dispersed duplication
CSS0033745.1	CSS0036941.1	3.52e-49	dispersed duplication
CSS0032402.1	CSS0016977.1	7.9e-27	dispersed duplication
CSS0034029.1	CSS0038138.1	1.72e-63	dispersed duplication
CSS0024391.1	CSS0046255.1	4.92e-51	dispersed duplication
CSS0016289.1	CSS0021552.1	1.95e-09	dispersed duplication
CSS0024401.1	CSS0039338.1	4.96e-38	dispersed duplication
CSS0031092.1	CSS0035035.1	3.62e-65	dispersed duplication
CSS0033856.1	CSS0036941.1	2.96e-44	dispersed duplication
CSS0006130.1	CSS0022471.1	5.81e-71	dispersed duplication
CSS0034077.1	CSS0050120.1	1.93e-34	dispersed duplication
CSS0028260.1	CSS0018938.1	1.14e-09	dispersed duplication
CSS0020635.1	CSS0034190.1	7.37e-81	dispersed duplication
CSS0049358.1	CSS0048715.1	1.68e-67	dispersed duplication
CSS0014328.1	CSS0025236.1	5.68e-62	dispersed duplication
CSS0036737.1	CSS0011038.1	1.28e-13	dispersed duplication
CSS0016499.1	CSS0024684.1	5.34e-32	dispersed duplication
CSS0028195.1	CSS0045776.1	4.9e-12	dispersed duplication
CSS0012625.1	CSS0029341.1	3.42e-20	dispersed duplication
CSS0008007.1	CSS0019089.1	4.81e-09	dispersed duplication
CSS0000621.1	CSS0033405.1	2.34e-58	dispersed duplication
CSS0033405.1	CSS0038292.1	5.44e-33	dispersed duplication
CSS0001338.1	CSS0038292.1	3.46e-31	dispersed duplication
CSS0028536.1	CSS0041335.1	7.14e-57	dispersed duplication
CSS0016405.1	CSS0046241.1	5.71e-73	dispersed duplication
CSS0036806.1	CSS0007830.1	3.36e-62	dispersed duplication
CSS0027909.1	CSS0048532.1	1.77e-55	dispersed duplication
CSS0004835.1	CSS0032169.1	9.96e-37	dispersed duplication
CSS0037174.1	CSS0048913.1	1.22e-09	dispersed duplication
CSS0036331.1	CSS0046952.1	4.83e-25	dispersed duplication
CSS0029532.1	CSS0020366.1	6.25e-36	dispersed duplication
CSS0034151.1	CSS0044439.1	3.54e-65	dispersed duplication
CSS0013469.1	CSS0028260.1	6.27e-80	dispersed duplication
CSS0015722.1	CSS0024714.1	3.67e-56	dispersed duplication
CSS0020663.1	CSS0035539.1	1.07e-15	dispersed duplication
CSS0009014.1	CSS0041166.1	2.68e-46	dispersed duplication
CSS0020084.1	CSS0021928.1	1.44e-45	dispersed duplication
CSS0023264.1	CSS0041184.1	6.33e-33	dispersed duplication
CSS0040661.1	CSS0018023.1	1.66e-10	dispersed duplication
CSS0041906.1	CSS0046952.1	2.92e-24	dispersed duplication
CSS0028736.1	CSS0045705.1	1.46e-43	dispersed duplication
CSS0013675.1	CSS0030390.1	1.38e-70	dispersed duplication
CSS0006912.1	CSS0013675.1	5.96e-69	dispersed duplication
CSS0030390.1	CSS0036082.1	3.21e-70	dispersed duplication
CSS0004347.1	CSS0040271.1	1.34e-27	dispersed duplication
CSS0021834.1	CSS0033527.1	6.28e-62	dispersed duplication
CSS0015133.1	CSS0045849.1	2.17e-97	dispersed duplication
CSS0037726.1	CSS0042541.1	7.08e-28	dispersed duplication
CSS0019884.1	CSS0038283.1	3.1e-54	dispersed duplication
CSS0030011.1	CSS0046753.1	3.76e-42	dispersed duplication
CSS0044150.1	CSS0046753.1	1.26e-39	dispersed duplication
CSS0016094.1	CSS0021627.1	5.42e-39	dispersed duplication
CSS0004799.1	CSS0012356.1	8.28e-26	dispersed duplication
CSS0008968.1	CSS0016320.1	3.08e-64	dispersed duplication
CSS0048845.1	CSS0015395.1	5.98e-106	dispersed duplication
CSS0001618.1	CSS0047312.1	8.97e-50	dispersed duplication
CSS0011667.1	CSS0048033.1	6.25e-75	dispersed duplication
CSS0035463.1	CSS0044965.1	3.02e-24	dispersed duplication
CSS0013239.1	CSS0019668.1	7.08e-19	dispersed duplication
CSS0007136.1	CSS0017682.1	1.04e-44	dispersed duplication
CSS0038376.1	CSS0040608.1	1e-25	dispersed duplication
CSS0047970.1	CSS0025096.1	9.8e-11	dispersed duplication
CSS0002838.1	CSS0025656.1	7.24e-49	dispersed duplication
CSS0012405.1	CSS0012580.1	5.15e-09	dispersed duplication
CSS0044413.1	CSS0044550.1	2.68e-25	dispersed duplication
CSS0007241.1	CSS0027156.1	4.69e-32	dispersed duplication
CSS0020616.1	CSS0050179.1	7.82e-99	dispersed duplication
CSS0023547.1	CSS0005296.1	8.04e-60	dispersed duplication
CSS0033633.1	CSS0042560.1	9.13e-20	dispersed duplication
CSS0043840.1	CSS0020663.1	1.93e-14	dispersed duplication
CSS0010983.1	CSS0011528.1	4.04e-52	dispersed duplication
CSS0030490.1	CSS0036670.1	2.75e-15	dispersed duplication
CSS0042541.1	CSS0018191.1	5.5e-25	dispersed duplication
CSS0024229.1	CSS0028121.1	8.42e-23	dispersed duplication
CSS0009531.1	CSS0001969.1	1.49e-38	dispersed duplication
CSS0044800.1	CSS0022471.1	3.75e-70	dispersed duplication
CSS0035539.1	CSS0018047.1	6.94e-32	dispersed duplication
CSS0022231.1	CSS0029974.1	6.69e-46	dispersed duplication
CSS0025236.1	CSS0042447.1	5.68e-62	dispersed duplication
CSS0030441.1	CSS0049700.1	5.51e-21	dispersed duplication
CSS0008509.1	CSS0045048.1	6.96e-33	dispersed duplication
CSS0037411.1	CSS0013423.1	3.79e-40	dispersed duplication
CSS0032270.1	CSS0010660.1	6.62e-38	dispersed duplication
CSS0009985.1	CSS0021940.1	8.65e-32	dispersed duplication
CSS0003488.1	CSS0008492.1	3.66e-53	dispersed duplication
CSS0024522.1	CSS0030246.1	1.16e-59	dispersed duplication
CSS0037892.1	CSS0043789.1	8.77e-43	dispersed duplication
CSS0032169.1	CSS0042160.1	4.45e-33	dispersed duplication
CSS0005652.1	CSS0017348.1	6.22e-46	dispersed duplication
CSS0016524.1	CSS0044802.1	1.13e-39	dispersed duplication
CSS0035323.1	CSS0032575.1	1.16e-20	dispersed duplication
CSS0008940.1	CSS0037268.1	4.8e-37	dispersed duplication
CSS0032525.1	CSS0000503.1	1.16e-72	dispersed duplication
CSS0035941.1	CSS0029110.1	4.17e-12	dispersed duplication
CSS0023071.1	CSS0035130.1	1.96e-37	dispersed duplication
CSS0031770.1	CSS0027455.1	2.28e-65	dispersed duplication
CSS0019689.1	CSS0035362.1	1.07e-61	dispersed duplication
CSS0021940.1	CSS0038174.1	5.66e-41	dispersed duplication
CSS0022742.1	CSS0047054.1	6.64e-25	dispersed duplication
CSS0020516.1	CSS0023229.1	7.17e-131	dispersed duplication
CSS0005951.1	CSS0019951.1	1.32e-47	dispersed duplication
CSS0014573.1	CSS0049478.1	1.58e-65	dispersed duplication
CSS0022004.1	CSS0037865.1	1.09e-91	dispersed duplication
CSS0034632.1	CSS0020667.1	4.07e-18	dispersed duplication
CSS0036535.1	CSS0019150.1	1.04e-15	dispersed duplication
CSS0044716.1	CSS0049805.1	9.53e-44	dispersed duplication
CSS0030549.1	CSS0042609.1	1.97e-121	dispersed duplication
CSS0036269.1	CSS0046232.1	2.26e-57	dispersed duplication
CSS0014207.1	CSS0041186.1	3.26e-117	dispersed duplication
CSS0025211.1	CSS0023937.1	2.55e-10	dispersed duplication
CSS0034190.1	CSS0011238.1	1.36e-37	dispersed duplication
CSS0048492.1	CSS0005296.1	1.04e-60	dispersed duplication
CSS0027417.1	CSS0028777.1	5.82e-52	dispersed duplication
CSS0023944.1	CSS0027993.1	1.55e-27	dispersed duplication
CSS0020865.1	CSS0028337.1	7.89e-41	dispersed duplication
CSS0047977.1	CSS0048672.1	6.25e-34	dispersed duplication
CSS0021197.1	CSS0049271.1	9.55e-10	dispersed duplication
CSS0006518.1	CSS0029033.1	2.22e-53	dispersed duplication
CSS0031918.1	CSS0045750.1	5.15e-39	dispersed duplication
CSS0016977.1	CSS0045750.1	1.73e-40	dispersed duplication
CSS0007568.1	CSS0018571.1	1.63e-48	dispersed duplication
CSS0019972.1	CSS0031918.1	8.69e-40	dispersed duplication
CSS0003780.1	CSS0049996.1	1.49e-86	dispersed duplication
CSS0039419.1	CSS0049340.1	5.86e-17	dispersed duplication
CSS0021928.1	CSS0041736.1	3.11e-38	dispersed duplication
CSS0027590.1	CSS0044965.1	3.96e-23	dispersed duplication
CSS0029221.1	CSS0023873.1	7.27e-38	dispersed duplication
CSS0005015.1	CSS0030248.1	1.42e-65	dispersed duplication
CSS0023841.1	CSS0040021.1	4.37e-53	dispersed duplication
CSS0030248.1	CSS0011770.1	7.25e-21	dispersed duplication
CSS0008743.1	CSS0002348.1	2.07e-19	dispersed duplication
CSS0035094.1	CSS0033296.1	4.94e-45	dispersed duplication
CSS0044952.1	CSS0027455.1	5.43e-65	dispersed duplication
CSS0016171.1	CSS0027336.1	5.95e-13	dispersed duplication
CSS0041591.1	CSS0049700.1	1.05e-14	dispersed duplication
CSS0044914.1	CSS0049423.1	2.23e-40	dispersed duplication
CSS0047437.1	CSS0048856.1	3.65e-26	dispersed duplication
CSS0000589.1	CSS0016621.1	8.96e-33	dispersed duplication
CSS0019458.1	CSS0025817.1	7.15e-68	dispersed duplication
CSS0029996.1	CSS0047401.1	6.88e-25	dispersed duplication
CSS0045582.1	CSS0047401.1	4.55e-29	dispersed duplication
CSS0007580.1	CSS0025938.1	7.95e-19	dispersed duplication
CSS0040368.1	CSS0040433.1	1.08e-24	dispersed duplication
CSS0015403.1	CSS0047099.1	6.34e-26	dispersed duplication
CSS0040625.1	CSS0013395.1	3.11e-24	dispersed duplication
CSS0036557.1	CSS0040356.1	3.23e-123	dispersed duplication
CSS0009247.1	CSS0030180.1	7.76e-51	dispersed duplication
CSS0005406.1	CSS0039232.1	2.09e-43	dispersed duplication
CSS0023416.1	CSS0034264.1	1.86e-41	dispersed duplication
CSS0041622.1	CSS0037933.1	3.02e-10	dispersed duplication
CSS0002648.1	CSS0024279.1	6.8e-21	dispersed duplication
CSS0020009.1	CSS0028255.1	2.53e-51	dispersed duplication
CSS0012268.1	CSS0013239.1	1.94e-24	dispersed duplication
CSS0037886.1	CSS0013757.1	6.4e-110	dispersed duplication
CSS0030480.1	CSS0048033.1	8.98e-69	dispersed duplication
CSS0022337.1	CSS0034468.1	1.68e-33	dispersed duplication
CSS0037268.1	CSS0013814.1	4.59e-26	dispersed duplication
CSS0025687.1	CSS0029727.1	2.37e-55	dispersed duplication
CSS0031441.1	CSS0048402.1	7.97e-12	dispersed duplication
CSS0000072.1	CSS0030081.1	3.01e-21	dispersed duplication
CSS0013360.1	CSS0032575.1	1.11e-26	dispersed duplication
CSS0025011.1	CSS0045801.1	2.2e-40	dispersed duplication
CSS0001902.1	CSS0006308.1	8.41e-28	dispersed duplication
CSS0017398.1	CSS0027050.1	2.47e-17	dispersed duplication
CSS0044906.1	CSS0033296.1	4.94e-45	dispersed duplication
CSS0033682.1	CSS0019867.1	8.67e-49	dispersed duplication
CSS0047917.1	CSS0033475.1	3.43e-64	dispersed duplication
CSS0033172.1	CSS0007717.1	8.42e-35	dispersed duplication
CSS0000503.1	CSS0048437.1	5.44e-74	dispersed duplication
CSS0001252.1	CSS0005209.1	5.39e-37	dispersed duplication
CSS0044651.1	CSS0049087.1	1.11e-65	dispersed duplication
CSS0031413.1	CSS0046004.1	7.13e-54	dispersed duplication
CSS0023399.1	CSS0032575.1	2.84e-28	dispersed duplication
CSS0027050.1	CSS0033903.1	4.82e-16	dispersed duplication
CSS0014146.1	CSS0037841.1	8.2e-40	dispersed duplication
CSS0049159.1	CSS0027063.1	1.05e-60	dispersed duplication
CSS0042017.1	CSS0048198.1	1.22e-32	dispersed duplication
CSS0043246.1	CSS0048198.1	1.93e-12	dispersed duplication
CSS0043293.1	CSS0032811.1	3.35e-71	dispersed duplication
CSS0033975.1	CSS0046946.1	1.37e-28	dispersed duplication
CSS0039418.1	CSS0045491.1	8.91e-61	dispersed duplication
CSS0013778.1	CSS0027277.1	2.05e-55	dispersed duplication
CSS0019801.1	CSS0024969.1	6.25e-58	dispersed duplication
CSS0035974.1	CSS0049700.1	3.28e-22	dispersed duplication
CSS0030309.1	CSS0015261.1	1.66e-60	dispersed duplication
CSS0024945.1	CSS0033975.1	1.62e-36	dispersed duplication
CSS0029443.1	CSS0038882.1	2.17e-51	dispersed duplication
CSS0044254.1	CSS0011169.1	3.42e-51	dispersed duplication
CSS0016188.1	CSS0032641.1	1.9e-59	dispersed duplication
CSS0045952.1	CSS0017148.1	2.29e-25	dispersed duplication
CSS0038634.1	CSS0032641.1	5.45e-38	dispersed duplication
CSS0046538.1	CSS0017148.1	2.29e-25	dispersed duplication
CSS0041335.1	CSS0015860.1	6.97e-17	dispersed duplication
CSS0022929.1	CSS0031186.1	4.15e-57	dispersed duplication
CSS0017577.1	CSS0029943.1	2.06e-73	dispersed duplication
CSS0011732.1	CSS0009927.1	9.02e-43	dispersed duplication
CSS0023881.1	CSS0026889.1	3.18e-60	dispersed duplication
CSS0005482.1	CSS0046331.1	9.11e-21	dispersed duplication
CSS0049412.1	CSS0008722.1	2e-40	dispersed duplication
CSS0001251.1	CSS0024279.1	1.68e-26	dispersed duplication
CSS0003211.1	CSS0042872.1	5.67e-38	dispersed duplication
CSS0033404.1	CSS0048217.1	1.31e-61	dispersed duplication
CSS0033527.1	CSS0007926.1	7.36e-63	dispersed duplication
CSS0018125.1	CSS0044597.1	7.34e-21	dispersed duplication
CSS0025615.1	CSS0048823.1	3.5e-20	dispersed duplication
CSS0005864.1	CSS0033926.1	3.3e-26	dispersed duplication
CSS0020334.1	CSS0033975.1	2.08e-23	dispersed duplication
CSS0042758.1	CSS0043102.1	1.48e-26	dispersed duplication
CSS0016621.1	CSS0035219.1	2.03e-31	dispersed duplication
CSS0047187.1	CSS0039168.1	8.56e-38	dispersed duplication
CSS0041247.1	CSS0002058.1	5.06e-52	dispersed duplication
CSS0044965.1	CSS0036457.1	9.92e-23	dispersed duplication
CSS0029593.1	CSS0050027.1	6.9e-30	dispersed duplication
CSS0034037.1	CSS0045522.1	1.42e-11	dispersed duplication
CSS0043003.1	CSS0045801.1	2.11e-39	dispersed duplication
CSS0032855.1	CSS0045697.1	5.85e-15	dispersed duplication
CSS0004346.1	CSS0017954.1	1.41e-24	dispersed duplication
CSS0035362.1	CSS0050360.1	1.1e-57	dispersed duplication
CSS0025392.1	CSS0010707.1	8.49e-60	dispersed duplication
CSS0010764.1	CSS0021384.1	8.65e-38	dispersed duplication
CSS0008115.1	CSS0017912.1	2.2e-41	dispersed duplication
CSS0006327.1	CSS0038376.1	1.53e-26	dispersed duplication
CSS0006624.1	CSS0038819.1	7.03e-09	dispersed duplication
CSS0020399.1	CSS0039038.1	8.14e-54	dispersed duplication
CSS0033795.1	CSS0034795.1	2.87e-33	dispersed duplication
CSS0023452.1	CSS0036806.1	2.11e-67	dispersed duplication
CSS0050448.1	CSS0013640.1	4.98e-65	dispersed duplication
CSS0043210.1	CSS0049159.1	7.7e-88	dispersed duplication
CSS0032869.1	CSS0046288.1	7.6e-47	dispersed duplication
CSS0030473.1	CSS0045749.1	5.3e-14	dispersed duplication
CSS0025956.1	CSS0027552.1	6.1e-21	dispersed duplication
CSS0027310.1	CSS0008722.1	3.33e-36	dispersed duplication
CSS0010901.1	CSS0036737.1	6.46e-39	dispersed duplication
CSS0011038.1	CSS0035287.1	6.57e-22	dispersed duplication
CSS0007920.1	CSS0035287.1	3.51e-61	dispersed duplication
CSS0017355.1	CSS0029828.1	1.11e-19	dispersed duplication
CSS0019867.1	CSS0027417.1	1.7e-84	dispersed duplication
CSS0009329.1	CSS0038933.1	5.34e-25	dispersed duplication
CSS0015518.1	CSS0032931.1	8.58e-66	dispersed duplication
CSS0009112.1	CSS0047400.1	1.23e-49	dispersed duplication
CSS0042046.1	CSS0044914.1	2.96e-39	dispersed duplication
CSS0028608.1	CSS0005209.1	3.9e-32	dispersed duplication
CSS0015889.1	CSS0033674.1	4.21e-37	dispersed duplication
CSS0008943.1	CSS0032481.1	1.7e-23	dispersed duplication
CSS0001623.1	CSS0038091.1	4.62e-40	dispersed duplication
CSS0017339.1	CSS0035440.1	7.72e-20	dispersed duplication
CSS0013231.1	CSS0025295.1	5.04e-85	dispersed duplication
CSS0014998.1	CSS0005398.1	1.27e-68	dispersed duplication
CSS0009330.1	CSS0017339.1	1.99e-20	dispersed duplication
CSS0045097.1	CSS0044914.1	6.77e-39	dispersed duplication
CSS0023712.1	CSS0030781.1	1.97e-13	dispersed duplication
CSS0041071.1	CSS0025368.1	8.68e-49	dispersed duplication
CSS0032909.1	CSS0037956.1	7.01e-85	dispersed duplication
CSS0024172.1	CSS0035379.1	5.28e-18	dispersed duplication
CSS0011868.1	CSS0048172.1	8.49e-71	dispersed duplication
CSS0004901.1	CSS0030473.1	5.93e-32	dispersed duplication
CSS0044597.1	CSS0025615.1	8.27e-20	dispersed duplication
CSS0033361.1	CSS0000503.1	2.3e-72	dispersed duplication
CSS0001838.1	CSS0044716.1	3.21e-44	dispersed duplication
CSS0002831.1	CSS0043821.1	1e-51	dispersed duplication
CSS0025583.1	CSS0033795.1	1.97e-34	dispersed duplication
CSS0001129.1	CSS0019552.1	1.96e-19	dispersed duplication
CSS0013154.1	CSS0023049.1	6.1e-103	dispersed duplication
CSS0012587.1	CSS0040021.1	3.68e-32	dispersed duplication
CSS0046146.1	CSS0032641.1	6.95e-30	dispersed duplication
CSS0039345.1	CSS0015518.1	9.81e-50	dispersed duplication
CSS0010418.1	CSS0049371.1	2.36e-52	dispersed duplication
CSS0036718.1	CSS0037902.1	1.11e-61	dispersed duplication
CSS0011401.1	CSS0031149.1	8.39e-09	dispersed duplication
CSS0008355.1	CSS0011574.1	4.22e-42	dispersed duplication
CSS0031186.1	CSS0046838.1	4.15e-57	dispersed duplication
CSS0033005.1	CSS0024279.1	3.53e-17	dispersed duplication
CSS0042352.1	CSS0046952.1	1.27e-20	dispersed duplication
CSS0028189.1	CSS0033113.1	4.03e-45	dispersed duplication
CSS0010029.1	CSS0036999.1	6.25e-34	dispersed duplication
CSS0002237.1	CSS0007616.1	1.26e-22	dispersed duplication
CSS0007830.1	CSS0010048.1	7.85e-64	dispersed duplication
CSS0004977.1	CSS0018571.1	1.2e-53	dispersed duplication
CSS0037467.1	CSS0001818.1	1.82e-56	dispersed duplication
CSS0012685.1	CSS0022590.1	3.15e-41	dispersed duplication
CSS0000730.1	CSS0040341.1	1.24e-56	dispersed duplication
CSS0009781.1	CSS0028337.1	2.65e-42	dispersed duplication
CSS0024676.1	CSS0044413.1	1.03e-36	dispersed duplication
CSS0012642.1	CSS0021834.1	7.94e-62	dispersed duplication
CSS0013037.1	CSS0016621.1	6.31e-30	dispersed duplication
CSS0014438.1	CSS0025172.1	1.02e-58	dispersed duplication
CSS0045429.1	CSS0009927.1	6.14e-43	dispersed duplication
CSS0004740.1	CSS0047558.1	7.45e-25	dispersed duplication
CSS0033002.1	CSS0005296.1	7.84e-61	dispersed duplication
CSS0004741.1	CSS0033795.1	1.53e-38	dispersed duplication
CSS0039668.1	CSS0047194.1	1.9e-12	dispersed duplication
CSS0011832.1	CSS0012267.1	1.3e-26	dispersed duplication
CSS0011547.1	CSS0022462.1	7.38e-36	dispersed duplication
CSS0021265.1	CSS0041163.1	9.33e-27	dispersed duplication
CSS0009888.1	CSS0025863.1	4.64e-19	dispersed duplication
CSS0028037.1	CSS0033701.1	3.47e-23	dispersed duplication
CSS0026353.1	CSS0044353.1	3.11e-35	dispersed duplication
CSS0027156.1	CSS0032169.1	2.06e-34	dispersed duplication
CSS0005638.1	CSS0042917.1	3.46e-13	dispersed duplication
CSS0011238.1	CSS0020635.1	4e-40	dispersed duplication
CSS0050360.1	CSS0033361.1	3.97e-21	dispersed duplication
CSS0029974.1	CSS0033296.1	6.69e-46	dispersed duplication
CSS0027482.1	CSS0038174.1	2.13e-36	dispersed duplication
CSS0018047.1	CSS0018734.1	7.37e-36	dispersed duplication
CSS0015825.1	CSS0022231.1	6.69e-46	dispersed duplication
CSS0008265.1	CSS0011770.1	2.15e-27	dispersed duplication
CSS0033834.1	CSS0046319.1	6.1e-23	dispersed duplication
CSS0018630.1	CSS0043672.1	1.12e-22	dispersed duplication
CSS0013423.1	CSS0015166.1	2.42e-46	dispersed duplication
CSS0027595.1	CSS0004977.1	8.22e-50	dispersed duplication
CSS0019662.1	CSS0032270.1	2.01e-47	dispersed duplication
CSS0000815.1	CSS0006635.1	8.93e-16	dispersed duplication
CSS0036516.1	CSS0043884.1	5.98e-35	dispersed duplication
CSS0039554.1	CSS0028337.1	2.22e-39	dispersed duplication
CSS0013703.1	CSS0021168.1	4.68e-51	dispersed duplication
CSS0016718.1	CSS0030075.1	1.71e-36	dispersed duplication
CSS0031568.1	CSS0048950.1	4.94e-79	dispersed duplication
CSS0035968.1	CSS0039168.1	1.02e-35	dispersed duplication
CSS0007888.1	CSS0008877.1	1.07e-27	dispersed duplication
CSS0006106.1	CSS0030736.1	1.17e-60	dispersed duplication
CSS0025831.1	CSS0048689.1	7.48e-37	dispersed duplication
CSS0009459.1	CSS0049974.1	1.4e-20	dispersed duplication
CSS0027398.1	CSS0032575.1	2.88e-25	dispersed duplication
CSS0009669.1	CSS0037817.1	4.12e-21	dispersed duplication
CSS0014559.1	CSS0020106.1	6.17e-19	dispersed duplication
CSS0033332.1	CSS0034468.1	4.4e-33	dispersed duplication
CSS0015667.1	CSS0047446.1	3.59e-36	dispersed duplication
CSS0011644.1	CSS0039342.1	1.38e-124	dispersed duplication
CSS0029727.1	CSS0038564.1	2.61e-15	dispersed duplication
CSS0017882.1	CSS0033296.1	4.94e-45	dispersed duplication
CSS0033062.1	CSS0004461.1	7.22e-46	dispersed duplication
CSS0015166.1	CSS0036574.1	2.13e-47	dispersed duplication
CSS0004807.1	CSS0031431.1	1.34e-20	dispersed duplication
CSS0004461.1	CSS0045457.1	5.16e-46	dispersed duplication
CSS0017093.1	CSS0040485.1	2.22e-41	dispersed duplication
CSS0043722.1	CSS0046408.1	5.2e-18	dispersed duplication
CSS0002542.1	CSS0036737.1	1.55e-36	dispersed duplication
CSS0036588.1	CSS0022632.1	7.94e-22	dispersed duplication
CSS0025656.1	CSS0045247.1	2.41e-43	dispersed duplication
CSS0015819.1	CSS0021897.1	3.59e-25	dispersed duplication
CSS0003890.1	CSS0013116.1	7.85e-51	dispersed duplication
CSS0004048.1	CSS0021834.1	2.05e-66	dispersed duplication
CSS0026361.1	CSS0037289.1	7.76e-27	dispersed duplication
CSS0034500.1	CSS0027462.1	2.54e-19	dispersed duplication
CSS0045879.1	CSS0035915.1	2.27e-12	dispersed duplication
CSS0022643.1	CSS0045879.1	1.6e-11	dispersed duplication
CSS0002845.1	CSS0038782.1	7.04e-82	dispersed duplication
CSS0017919.1	CSS0049499.1	2.83e-129	dispersed duplication
CSS0031713.1	CSS0034641.1	5.26e-22	dispersed duplication
CSS0042745.1	CSS0045457.1	4.09e-41	dispersed duplication
CSS0000412.1	CSS0016956.1	2.64e-68	dispersed duplication
CSS0005209.1	CSS0016638.1	1.19e-72	dispersed duplication
CSS0020223.1	CSS0018633.1	3.18e-32	dispersed duplication
CSS0013391.1	CSS0028499.1	1.34e-19	dispersed duplication
CSS0017217.1	CSS0044914.1	2.93e-38	dispersed duplication
CSS0019212.1	CSS0049478.1	3.65e-42	dispersed duplication
CSS0010007.1	CSS0026898.1	7.76e-09	dispersed duplication
CSS0033296.1	CSS0047333.1	3.15e-45	dispersed duplication
CSS0013387.1	CSS0019473.1	1.13e-33	dispersed duplication
CSS0017682.1	CSS0018047.1	2.72e-37	dispersed duplication
CSS0020137.1	CSS0021306.1	2.19e-74	dispersed duplication
CSS0048695.1	CSS0032811.1	3.59e-69	dispersed duplication
CSS0015912.1	CSS0017882.1	2.22e-45	dispersed duplication
CSS0018571.1	CSS0038882.1	4.63e-54	dispersed duplication
CSS0032494.1	CSS0048950.1	1.82e-71	dispersed duplication
CSS0007826.1	CSS0032121.1	2.05e-25	dispersed duplication
CSS0024109.1	CSS0032121.1	8.38e-25	dispersed duplication
CSS0023710.1	CSS0046039.1	1.01e-33	dispersed duplication
CSS0048592.1	CSS0001995.1	1.08e-72	dispersed duplication
CSS0033494.1	CSS0010707.1	4.6e-59	dispersed duplication
CSS0006597.1	CSS0011884.1	1.51e-31	dispersed duplication
CSS0026759.1	CSS0013394.1	2.09e-17	dispersed duplication
CSS0023160.1	CSS0038229.1	8.46e-40	dispersed duplication
CSS0036868.1	CSS0041473.1	4.69e-10	dispersed duplication
CSS0006929.1	CSS0011868.1	1.02e-71	dispersed duplication
CSS0033892.1	CSS0034903.1	4.41e-54	dispersed duplication
CSS0048587.1	CSS0050482.1	4.28e-34	dispersed duplication
CSS0030371.1	CSS0032525.1	3.05e-73	dispersed duplication
CSS0003619.1	CSS0035974.1	4.07e-27	dispersed duplication
CSS0004445.1	CSS0007155.1	1.2e-65	dispersed duplication
CSS0018136.1	CSS0004977.1	8.28e-51	dispersed duplication
CSS0025863.1	CSS0027462.1	3.49e-19	dispersed duplication
CSS0003947.1	CSS0034821.1	3.59e-39	dispersed duplication
CSS0005782.1	CSS0012405.1	3.31e-10	dispersed duplication
CSS0008877.1	CSS0034546.1	2.5e-33	dispersed duplication
CSS0034546.1	CSS0046387.1	4.27e-23	dispersed duplication
CSS0009454.1	CSS0017954.1	2.14e-19	dispersed duplication
CSS0008687.1	CSS0048941.1	2.44e-62	dispersed duplication
CSS0019225.1	CSS0031238.1	1.15e-30	dispersed duplication
CSS0006149.1	CSS0032641.1	2.96e-62	dispersed duplication
CSS0022130.1	CSS0040836.1	1.01e-27	dispersed duplication
CSS0024918.1	CSS0047194.1	1.49e-12	dispersed duplication
CSS0014592.1	CSS0020366.1	1.41e-35	dispersed duplication
CSS0023844.1	CSS0036654.1	4.68e-58	dispersed duplication
CSS0027097.1	CSS0029943.1	1.37e-70	dispersed duplication
CSS0019616.1	CSS0022462.1	7.51e-40	dispersed duplication
CSS0028677.1	CSS0036956.1	1.33e-23	dispersed duplication
CSS0003248.1	CSS0021627.1	3.21e-30	dispersed duplication
CSS0020052.1	CSS0021627.1	7.39e-31	dispersed duplication
CSS0021627.1	CSS0049131.1	5.54e-33	dispersed duplication
CSS0050064.1	CSS0049131.1	8.95e-24	dispersed duplication
CSS0014947.1	CSS0029301.1	1.49e-38	dispersed duplication
CSS0001969.1	CSS0014947.1	1.49e-38	dispersed duplication
CSS0016025.1	CSS0035470.1	1.65e-91	dispersed duplication
CSS0015546.1	CSS0020635.1	7.73e-82	dispersed duplication
CSS0035470.1	CSS0050178.1	9.48e-11	dispersed duplication
CSS0011886.1	CSS0033745.1	4.8e-48	dispersed duplication
CSS0040697.1	CSS0031151.1	1.59e-86	dispersed duplication
CSS0031073.1	CSS0048653.1	3.6e-18	dispersed duplication
CSS0015324.1	CSS0016718.1	3.32e-37	dispersed duplication
CSS0009189.1	CSS0011884.1	4.6e-29	dispersed duplication
CSS0029301.1	CSS0030611.1	1.49e-38	dispersed duplication
CSS0001861.1	CSS0047558.1	1.65e-32	dispersed duplication
CSS0009168.1	CSS0015324.1	1.33e-36	dispersed duplication
CSS0002335.1	CSS0027909.1	3.4e-68	dispersed duplication
CSS0016860.1	CSS0032496.1	1.12e-61	dispersed duplication
CSS0018023.1	CSS0042054.1	1.93e-25	dispersed duplication
CSS0026193.1	CSS0027794.1	3.2e-46	dispersed duplication
CSS0022462.1	CSS0030081.1	3.67e-38	dispersed duplication
CSS0007478.1	CSS0022929.1	4.15e-57	dispersed duplication
CSS0011154.1	CSS0004461.1	1.18e-45	dispersed duplication
CSS0007652.1	CSS0042758.1	5.09e-26	dispersed duplication
CSS0012148.1	CSS0037174.1	4.26e-19	dispersed duplication
CSS0044096.1	CSS0029443.1	6.41e-49	dispersed duplication
CSS0003809.1	CSS0035551.1	2.28e-30	dispersed duplication
CSS0004998.1	CSS0009329.1	7.25e-20	dispersed duplication
CSS0039224.1	CSS0005296.1	4.63e-61	dispersed duplication
CSS0027794.1	CSS0037051.1	2.14e-45	dispersed duplication
CSS0012234.1	CSS0004066.1	3.41e-09	dispersed duplication
CSS0001032.1	CSS0006710.1	2.17e-34	dispersed duplication
CSS0033475.1	CSS0027455.1	9.47e-66	dispersed duplication
CSS0036561.1	CSS0048172.1	1.11e-50	dispersed duplication
CSS0016956.1	CSS0029468.1	1.41e-31	dispersed duplication
CSS0021535.1	CSS0046255.1	3.78e-51	dispersed duplication
CSS0010511.1	CSS0022130.1	2.85e-21	dispersed duplication
CSS0040562.1	CSS0037180.1	3.68e-09	dispersed duplication
CSS0011695.1	CSS0020303.1	5.15e-43	dispersed duplication
CSS0043102.1	CSS0042609.1	3.81e-23	dispersed duplication
CSS0000079.1	CSS0013485.1	2.35e-13	dispersed duplication
CSS0013161.1	CSS0048075.1	3.8e-19	dispersed duplication
CSS0012097.1	CSS0004790.1	1.25e-24	dispersed duplication
CSS0046809.1	CSS0044800.1	1.04e-69	dispersed duplication
CSS0017572.1	CSS0033300.1	1.21e-20	dispersed duplication
CSS0004882.1	CSS0013931.1	1.5e-31	dispersed duplication
CSS0025929.1	CSS0046319.1	1.34e-16	dispersed duplication
CSS0030611.1	CSS0033430.1	1.49e-38	dispersed duplication
CSS0003332.1	CSS0043750.1	2e-44	dispersed duplication
CSS0023411.1	CSS0045457.1	1.02e-42	dispersed duplication
CSS0012930.1	CSS0011770.1	5.46e-21	dispersed duplication
CSS0010578.1	CSS0011770.1	4.54e-21	dispersed duplication
CSS0027213.1	CSS0030418.1	1.08e-33	dispersed duplication
CSS0009088.1	CSS0048437.1	5.21e-74	dispersed duplication
CSS0012051.1	CSS0005296.1	7.75e-61	dispersed duplication
CSS0017306.1	CSS0021834.1	3.66e-65	dispersed duplication
CSS0020303.1	CSS0027310.1	5.15e-43	dispersed duplication
CSS0000447.1	CSS0019801.1	1.88e-57	dispersed duplication
CSS0002736.1	CSS0013526.1	8.87e-19	dispersed duplication
CSS0037454.1	CSS0038339.1	1.86e-25	dispersed duplication
CSS0012440.1	CSS0038339.1	1.43e-26	dispersed duplication
CSS0048715.1	CSS0048950.1	1.56e-74	dispersed duplication
CSS0040807.1	CSS0048033.1	4.28e-72	dispersed duplication
CSS0019601.1	CSS0024969.1	8.29e-56	dispersed duplication
CSS0005160.1	CSS0023212.1	6.02e-15	dispersed duplication
CSS0010629.1	CSS0033633.1	1.44e-17	dispersed duplication
CSS0029647.1	CSS0036670.1	3.03e-30	dispersed duplication
CSS0014611.1	CSS0036670.1	7.86e-31	dispersed duplication
CSS0036071.1	CSS0006528.1	1.14e-33	dispersed duplication
CSS0025777.1	CSS0049478.1	9.82e-40	dispersed duplication
CSS0042160.1	CSS0027156.1	6.67e-31	dispersed duplication
CSS0011653.1	CSS0012440.1	5.6e-29	dispersed duplication
CSS0008888.1	CSS0015293.1	6.9e-28	dispersed duplication
CSS0022414.1	CSS0029328.1	2.88e-52	dispersed duplication
CSS0005221.1	CSS0023870.1	7.81e-24	dispersed duplication
CSS0035035.1	CSS0047917.1	1.93e-65	dispersed duplication
CSS0020744.1	CSS0039168.1	1.66e-33	dispersed duplication
CSS0037398.1	CSS0039168.1	9.51e-33	dispersed duplication
CSS0019556.1	CSS0028677.1	2.28e-49	dispersed duplication
CSS0008446.1	CSS0045457.1	3.14e-54	dispersed duplication
CSS0023873.1	CSS0045801.1	1.42e-40	dispersed duplication
CSS0038641.1	CSS0041474.1	3.48e-18	dispersed duplication
CSS0037817.1	CSS0048823.1	2.46e-21	dispersed duplication
CSS0003983.1	CSS0013395.1	3.36e-24	dispersed duplication
CSS0004600.1	CSS0025626.1	1.29e-37	dispersed duplication
CSS0030317.1	CSS0034468.1	1.63e-34	dispersed duplication
CSS0003137.1	CSS0043789.1	2.4e-54	dispersed duplication
CSS0011069.1	CSS0020336.1	4.4e-10	dispersed duplication
CSS0030065.1	CSS0045048.1	1.4e-50	dispersed duplication
CSS0007071.1	CSS0042282.1	1.11e-36	dispersed duplication
CSS0029467.1	CSS0048437.1	1.67e-73	dispersed duplication
CSS0002680.1	CSS0004423.1	1.7e-136	dispersed duplication
CSS0028255.1	CSS0042297.1	6.11e-13	dispersed duplication
CSS0039338.1	CSS0045160.1	1.42e-35	dispersed duplication
CSS0017148.1	CSS0035171.1	1.95e-29	dispersed duplication
CSS0032850.1	CSS0048075.1	4.26e-14	dispersed duplication
CSS0007778.1	CSS0025583.1	2.01e-33	dispersed duplication
CSS0038114.1	CSS0033795.1	1.02e-36	dispersed duplication
CSS0033903.1	CSS0004807.1	2.44e-12	dispersed duplication
CSS0024012.1	CSS0046276.1	9.17e-32	dispersed duplication
CSS0000900.1	CSS0038514.1	2.57e-15	dispersed duplication
CSS0002869.1	CSS0004048.1	4.42e-61	dispersed duplication
CSS0026889.1	CSS0042194.1	5.3e-68	dispersed duplication
CSS0040485.1	CSS0049004.1	2.68e-29	dispersed duplication
CSS0042520.1	CSS0010129.1	5.71e-29	proximal duplication
CSS0042302.1	CSS0031184.1	6.64e-42	proximal duplication
CSS0048096.1	CSS0045759.1	4.5e-99	proximal duplication
CSS0046636.1	CSS0000419.1	4.69e-84	proximal duplication
CSS0002777.1	CSS0016735.1	3.63e-77	proximal duplication
CSS0017509.1	CSS0018953.1	1.57e-35	proximal duplication
CSS0021521.1	CSS0043450.1	1.54e-57	proximal duplication
CSS0014597.1	CSS0040425.1	6.77e-30	proximal duplication
CSS0026686.1	CSS0038064.1	1.9e-27	proximal duplication
CSS0008235.1	CSS0027142.1	8.63e-30	proximal duplication
CSS0032469.1	CSS0041315.1	6.58e-37	proximal duplication
CSS0022613.1	CSS0036003.1	2.71e-55	proximal duplication
CSS0028939.1	CSS0009617.1	1.05e-33	proximal duplication
CSS0019929.1	CSS0048524.1	2.93e-47	proximal duplication
CSS0029622.1	CSS0029269.1	1.68e-42	proximal duplication
CSS0010478.1	CSS0004682.1	2.4e-59	proximal duplication
CSS0019740.1	CSS0032120.1	2.08e-163	proximal duplication
CSS0039721.1	CSS0024576.1	1.86e-78	proximal duplication
CSS0038292.1	CSS0000621.1	6.57e-31	proximal duplication
CSS0022982.1	CSS0047415.1	1.69e-29	proximal duplication
CSS0041059.1	CSS0030390.1	8.82e-70	proximal duplication
CSS0019332.1	CSS0027064.1	2.77e-115	proximal duplication
CSS0025799.1	CSS0032481.1	4.15e-40	proximal duplication
CSS0010632.1	CSS0003306.1	1.54e-39	proximal duplication
CSS0011439.1	CSS0006793.1	9.16e-44	proximal duplication
CSS0037730.1	CSS0034892.1	1.5e-61	proximal duplication
CSS0038462.1	CSS0045970.1	7.17e-53	proximal duplication
CSS0024968.1	CSS0037294.1	1.57e-35	proximal duplication
CSS0012085.1	CSS0027804.1	5.54e-50	proximal duplication
CSS0024570.1	CSS0037849.1	4.49e-46	proximal duplication
CSS0044306.1	CSS0028116.1	1.22e-60	proximal duplication
CSS0022129.1	CSS0013727.1	1.55e-71	proximal duplication
CSS0027566.1	CSS0034249.1	1.23e-47	proximal duplication
CSS0040752.1	CSS0047400.1	1.79e-51	proximal duplication
CSS0008183.1	CSS0040051.1	2.62e-33	proximal duplication
CSS0006710.1	CSS0041449.1	3.92e-62	proximal duplication
CSS0048613.1	CSS0003617.1	1.25e-64	proximal duplication
CSS0019889.1	CSS0041971.1	1.2e-81	proximal duplication
CSS0018754.1	CSS0022473.1	1.23e-52	proximal duplication
CSS0050240.1	CSS0025656.1	8.75e-32	proximal duplication
CSS0037289.1	CSS0030966.1	5.12e-39	proximal duplication
CSS0030966.1	CSS0026361.1	1.95e-28	proximal duplication
CSS0028349.1	CSS0036609.1	4.5e-123	proximal duplication
CSS0037534.1	CSS0007175.1	4.75e-25	proximal duplication
CSS0021603.1	CSS0003401.1	4.88e-53	proximal duplication
CSS0037569.1	CSS0049348.1	1.95e-49	proximal duplication
CSS0045019.1	CSS0035104.1	2.6e-53	proximal duplication
CSS0013196.1	CSS0037692.1	3.73e-79	proximal duplication
CSS0022425.1	CSS0009454.1	3.79e-25	proximal duplication
CSS0034095.1	CSS0032420.1	2.75e-51	proximal duplication
CSS0043350.1	CSS0046134.1	1.91e-40	proximal duplication
CSS0049521.1	CSS0004792.1	1.92e-29	proximal duplication
CSS0032832.1	CSS0015786.1	7.8e-38	proximal duplication
CSS0034020.1	CSS0016536.1	8.69e-49	proximal duplication

## Sheet: Table S5
Supplementary Table S5. List of CSGs specifically expressed in eight tissues
Gene accession	Apical bud	Flower	Fruit	Young leaf	Mature leaf	Old leaf	Root	Stem	SPM value	Specifically expressed tissue
CSS0015954.1	6	0	0	0	0	0	0	0	1	Apical bud
CSS0030438.1	0.14	0	0	0	0	0	0	0	1	Apical bud
CSS0031092.1	0.41	0	0	0	0	0	0	0	1	Apical bud
CSS0045801.1	17.56	0	0	0	0	0	0	0	1	Apical bud
CSS0048674.1	1.73	0	0	0	0	0	0	0	1	Apical bud
CSS0035094.1	1.18	0	0	0	0	0	0	0	1	Apical bud
CSS0044906.1	1.18	0	0	0	0	0	0	0	1	Apical bud
CSS0015912.1	1.18	0	0	0	0	0	0	0	1	Apical bud
CSS0011886.1	0.77	0	0	0	0	0	0	0	1	Apical bud
CSS0038514.1	28.24	0	0	0	0	0	0	0	1	Apical bud
CSS0039238.1	102.01	0	6.64	7.85	0	0	0	9.76	0.963407	Apical bud
CSS0008499.1	1.16	0	0.32	0	0	0	0	0	0.962682	Apical bud
CSS0015844.1	0.98	0.67	0	0	0	0	0	0	0.931066	Apical bud
CSS0016975.1	1.72	0	0.46	0	0	0	0.34	0	0.93099	Apical bud
CSS0021252.1	16.22	3.78	0	0	0	0	5.2	0	0.919154	Apical bud
CSS0000354.1	0	0.25	0	0	0	0	0	0	1	Flower
CSS0027462.1	0	5.03	0	0	0	0	0	0	1	Flower
CSS0031524.1	0	2.15	0	0	0	0	0	0	1	Flower
CSS0019259.1	0	2.95	0	0	0	0	0	0	1	Flower
CSS0018518.1	0	0.24	0	0	0	0	0	0	1	Flower
CSS0016902.1	0	5.24	0	0	0	0	0	0	1	Flower
CSS0003831.1	0	2.64	0	0	0	0	0	0	1	Flower
CSS0028684.1	0	6.58	0	0	0	0	0	0	1	Flower
CSS0005979.1	0	14.79	0	0	0	0	0	0	1	Flower
CSS0033451.1	0	1.05	0	0	0	0	0	0	1	Flower
CSS0045197.1	0	12.42	0	0	0	0	0	0	1	Flower
CSS0047720.1	0	8.86	0	0	0	0	0	0	1	Flower
CSS0011832.1	0	1.66	0	0	0	0	0	0	1	Flower
CSS0010811.1	0	1.08	0	0	0	0	0	0	1	Flower
CSS0003890.1	0	0.27	0	0	0	0	0	0	1	Flower
CSS0005736.1	0	0.72	0	0	0	0	0	0	1	Flower
CSS0000329.1	0	3.52	0	0	0	0	0	0	1	Flower
CSS0000079.1	0	0.77	0	0	0	0	0	0	1	Flower
CSS0023676.1	0	3.93	0	0	0	0	0	0	1	Flower
CSS0028895.1	0	0.98	0	0	0	0	0	0	1	Flower
CSS0028408.1	0.28	365.13	0.3	0	0	0.29	2.3	0.15	0.998697	Flower
CSS0021718.1	0	278.71	0	0	0	0	13.31	0	0.99317	Flower
CSS0025172.1	0	10.57	0	0	0	0.47	0.33	0	0.988961	Flower
CSS0033525.1	0	43.04	0	0	3.7	0	0	0	0.987734	Flower
CSS0049360.1	0	7.51	0	0	0.83	0	0	0	0.984278	Flower
CSS0019419.1	0	73.88	0	0	0	0	0	21.73	0.960549	Flower
CSS0037527.1	0	8.83	0	0	3.18	0	0	0	0.953372	Flower
CSS0023000.1	0	2.7	0	0	0	0	1.14	0	0.947427	Flower
CSS0038218.1	0	14.49	0	0	5.21	0	1.74	0	0.932412	Flower
CSS0030065.1	0	0.34	0	0	0.09	0	0	0.07	0.93013	Flower
CSS0009582.1	0	0	0.7	0	0	0	0	0	1	Fruit
CSS0033091.1	0	0	1.18	0	0	0	0	0	1	Fruit
CSS0028917.1	0	0	2.28	0	0	0	0	0	1	Fruit
CSS0031241.1	0	0	1.33	0	0	0	0	0	1	Fruit
CSS0043560.1	0	0	1.18	0	0	0	0	0	1	Fruit
CSS0021175.1	0	0	22.39	0	0	0	0	0	1	Fruit
CSS0039106.1	0	0	0.46	0	0	0	0	0	1	Fruit
CSS0040433.1	0	0	0.9	0	0	0	0	0	1	Fruit
CSS0030389.1	0	0	1.18	0	0	0	0	0	1	Fruit
CSS0019332.1	0	0	0.13	0	0	0	0	0	1	Fruit
CSS0036403.1	0	0	1.98	0	0	0	0	0	1	Fruit
CSS0025687.1	0	0	0.73	0	0	0	0	0	1	Fruit
CSS0049371.1	0	0	2.97	0	0	0	0	0	1	Fruit
CSS0010418.1	0	0	2.97	0	0	0	0	0	1	Fruit
CSS0040003.1	0	0	22.39	0	0	0	0	0	1	Fruit
CSS0029727.1	0	0	0.73	0	0	0	0	0	1	Fruit
CSS0004445.1	0	0	0.34	0	0	0	0	0	1	Fruit
CSS0027962.1	0	0	0.19	0	0	0	0	0	1	Fruit
CSS0032496.1	0	0	0.27	0	0	0	0	0	1	Fruit
CSS0037454.1	0	0	10.45	0	0	0	0	0	1	Fruit
CSS0024012.1	0	0	2.24	0	0	0	0	0	1	Fruit
CSS0026889.1	0	0	0.31	0	0	0	0	0	1	Fruit
CSS0008865.1	0	0	0.72	0	0	0	0	0.14	0.972866	Fruit
CSS0011574.1	0	1.88	5.5	0	0	0	0	0	0.955277	Fruit
CSS0011868.1	0	0	0.38	0	0.13	0	0	0	0.955247	Fruit
CSS0002025.1	0	32.69	91.21	0	0	0	0	14.18	0.92672	Fruit
CSS0041166.1	0	0	0.4	0	0	0	0	0.39	0.925845	Fruit
CSS0016638.1	0	0	0	0.16	0	0	0	0	1	Young leaf
CSS0001433.1	0	0	0	1.03	0	0	0	0	1	Young leaf
CSS0020409.1	0	0	0	0.31	0	0	0	0	1	Young leaf
CSS0003481.1	0	0	0	2.85	0	0	0	0	1	Young leaf
CSS0008200.1	0	0	0	0.42	0	0	0	0	1	Young leaf
CSS0008492.1	0	0	0	0.3	0	0	0	0	1	Young leaf
CSS0013675.1	0	0	0	0.52	0	0	0	0	1	Young leaf
CSS0030390.1	0	0	0	0.52	0	0	0	0	1	Young leaf
CSS0042991.1	0	0	0	4.49	0	0	0	0	1	Young leaf
CSS0013395.1	0	0	0	11.97	0	0	0	0	1	Young leaf
CSS0047669.1	0	0	0	11.97	0	0	0	0	1	Young leaf
CSS0032420.1	0	0	0	2.5	0	0	0	0	1	Young leaf
CSS0035078.1	0	0	0	0.84	0	0	0	0	1	Young leaf
CSS0013761.1	0	0.59	0	6.44	0	0	0	0	0.986936	Young leaf
CSS0006557.1	0	0	3.32	31.39	0	0	1.74	4.88	0.950981	Young leaf
CSS0034013.1	0.72	0.26	0	2.41	0	0	0	0	0.941329	Young leaf
CSS0022231.1	0	0.4	0	2.13	0	0	0.52	0	0.935586	Young leaf
CSS0015825.1	0	0.4	0	2.13	0	0	0.52	0	0.935586	Young leaf
CSS0033296.1	0	0.4	0	2.13	0	0	0.52	0	0.935586	Young leaf
CSS0018821.1	0	0	0	0.89	0	0	0	0.73	0.92731	Young leaf
CSS0009208.1	0	0	0	0.26	0	0.24	0	0	0.926067	Young leaf
CSS0043821.1	0	0	0	0	0.26	0	0	0	1	Mature leaf
CSS0002117.1	0	0	0	0	6.32	0	0	0	1	Mature leaf
CSS0008182.1	0	0	0	0	0.38	0	0	0	1	Mature leaf
CSS0043789.1	0	0	0	0	0.25	0	0	0	1	Mature leaf
CSS0041059.1	0	0	0	0	0.48	0	0	0	1	Mature leaf
CSS0020080.1	0	0	0	0	4.36	0	0	0	1	Mature leaf
CSS0009520.1	0	0	0	0	0.12	0	0	0	1	Mature leaf
CSS0023452.1	0	0	0	0	0.23	0	0	0	1	Mature leaf
CSS0046809.1	0	0	0	0	0.3	0	0	0	1	Mature leaf
CSS0040341.1	0	0.25	0	0	2.97	0.89	0	0	0.945224	Mature leaf
CSS0016242.1	0	6.5	0	0	12.56	0	0	0	0.93988	Mature leaf
CSS0000730.1	0.23	0	0.26	0	2.36	0.33	0.11	0	0.936356	Mature leaf
CSS0012378.1	0	0.11	0	0	0.16	0	0	0	0.930922	Mature leaf
CSS0047917.1	0	0	0	0	0.68	0.47	0	0	0.930786	Mature leaf
CSS0016860.1	0	0.27	0	0	0.33	0	0	0	0.927347	Mature leaf
CSS0018096.1	0	0	0	2.79	20.63	4.7	0	2.91	0.919984	Mature leaf
CSS0002328.1	0	1.12	11.42	3.18	369.6	3.79	0	363.47	0.917567	Mature leaf
CSS0021612.1	0	0	0	0.27	0.79	0	0	0.24	0.907146	Mature leaf
CSS0024969.1	0	0	0	0	0	0.91	0	0	1	Old leaf
CSS0006759.1	0	0	0	0	0	0.35	0	0	1	Old leaf
CSS0045558.1	0	0	0	0	0	0.08	0	0	1	Old leaf
CSS0009067.1	0	0	0	0	0	5.45	0	0	1	Old leaf
CSS0038138.1	0	0	0	0	0	0.15	0	0	1	Old leaf
CSS0002343.1	0	0	0	0	0	1	0	0	1	Old leaf
CSS0016255.1	0	0	0	0	0	0.3	0	0	1	Old leaf
CSS0014142.1	0	0	0	0	0	3.25	0	0	1	Old leaf
CSS0030549.1	0	0	0	0	0	0.07	0	0	1	Old leaf
CSS0027417.1	0	0	0	0	0	0.15	0	0	1	Old leaf
CSS0022129.1	0	0	0	0	0	0.2	0	0	1	Old leaf
CSS0013727.1	0	0	0	0	0	0.2	0	0	1	Old leaf
CSS0002749.1	0	0	0	0	0	0.84	0	0	1	Old leaf
CSS0028677.1	0	0	0	0	0	3.25	0	0	1	Old leaf
CSS0021627.1	0	0	0	0	0	1.26	0	0	1	Old leaf
CSS0023772.1	0	0	0	0	0	0.66	0	0	1	Old leaf
CSS0011653.1	0	3.52	0	0	0	27.61	0	0	0.981915	Old leaf
CSS0023939.1	0	1.66	0	0	0	16.54	2.25	0	0.964646	Old leaf
CSS0037825.1	0	0	0	0	21.33	65.62	0	0	0.95708	Old leaf
CSS0029253.1	0	0	0	0	0	17.08	7.19	0	0.947539	Old leaf
CSS0049208.1	0	5.03	0	0	0	34.15	7.19	0	0.946458	Old leaf
CSS0044550.1	0	0	0	0	0	1.7	0.82	0	0.942442	Old leaf
CSS0027210.1	0	0	0	0	0	10.42	5.2	0	0.941194	Old leaf
CSS0024761.1	0	0	0	0	0	0.49	0.34	0	0.930688	Old leaf
CSS0021696.1	0	2.95	0	0	0	43.75	4.31	17.71	0.918522	Old leaf
CSS0011453.1	0	2.95	0	0	0	21.87	17.24	0	0.905869	Old leaf
CSS0011635.1	0	0	0	0	0	0	0.18	0	1	Root
CSS0018295.1	0	0	0	0	0	0	2.71	0	1	Root
CSS0045750.1	0	0	0	0	0	0	2.71	0	1	Root
CSS0019920.1	0	0	0	0	0	0	2.6	0	1	Root
CSS0044089.1	0	0	0	0	0	0	0.1	0	1	Root
CSS0013966.1	0	0	0	0	0	0	1.42	0	1	Root
CSS0023023.1	0	0	0	0	0	0	0.15	0	1	Root
CSS0003443.1	0	0	0	0	0	0	1.74	0	1	Root
CSS0004911.1	0	0	0	0	0	0	4.5	0	1	Root
CSS0046004.1	0	0	0	0	0	0	0.16	0	1	Root
CSS0008940.1	0	0	0	0	0	0	0.93	0	1	Root
CSS0020983.1	0	0	0	0	0	0	0.1	0	1	Root
CSS0032910.1	0	0	0	0	0	0	4.26	0	1	Root
CSS0016977.1	0	0	0	0	0	0	2.71	0	1	Root
CSS0013598.1	0	0	0	0	0	0	6.08	0	1	Root
CSS0031413.1	0	0	0	0	0	0	0.36	0	1	Root
CSS0037849.1	0	0	0	0	0	0	3.48	0	1	Root
CSS0005928.1	0	0	0	0	0	0	0.13	0	1	Root
CSS0034396.1	0	0	0	0	0	0	0.13	0	1	Root
CSS0026043.1	0	0	0	0	0	0	37.45	0	1	Root
CSS0044323.1	0	0	0	0	0	0	10.36	0	1	Root
CSS0023160.1	0	0	0	0	0	0	3.04	0	1	Root
CSS0006304.1	0	0	0	0	0	0	10.49	0	1	Root
CSS0005160.1	0	0	0	0	0	0	27.02	0	1	Root
CSS0014917.1	0	0	0	0	0	0	0.83	0	1	Root
CSS0025295.1	0.2	0	0	0.24	0	0	5.76	0	0.988851	Root
CSS0013231.1	0.4	0.16	0	0.48	0	0.22	9.72	0.22	0.976836	Root
CSS0019344.1	0	0.39	0	0	0	0	2.22	0	0.975351	Root
CSS0002680.1	0.07	0	0	0	0.08	0	1.14	0.08	0.969182	Root
CSS0042935.1	0	0.14	0	0	0	0	0.48	0	0.960833	Root
CSS0028796.1	0	5.24	0	0	0	0	16.27	0	0.957407	Root
CSS0004423.1	0.15	0	0	0	0	0	0.46	0	0.956968	Root
CSS0041427.1	0	0.37	0	0	0	0	2.98	0.65	0.949063	Root
CSS0033856.1	0.77	0	0	0	0	0	1.6	0	0.942527	Root
CSS0006765.1	0	11.07	0	0	0	0	17.12	0	0.93259	Root
CSS0029821.1	0	0	0.67	0	0	1.01	3.63	0	0.931574	Root
CSS0027123.1	0	2.95	0	0	0	0	4.31	0	0.931037	Root
CSS0008355.1	0	5.67	0	0	0	0	7.81	0	0.929606	Root
CSS0040112.1	0	26.33	0	0	0	0	31.07	0	0.926865	Root
CSS0021306.1	0	0	0.35	0	0	0	1.64	0.51	0.923164	Root
CSS0028448.1	0	0	0	0	0	0	0	4.55	1	Stem
CSS0008073.1	0	0	0	0	0	0	0	11.27	1	Stem
CSS0038716.1	0	0	0	0	0	0	0	0.19	1	Stem
CSS0012623.1	0	0	0	0	0	0	0	2.05	1	Stem
CSS0007286.1	0	0	0	0	0	0	0	2.05	1	Stem
CSS0012186.1	0	0	0	0	0	0	0	0.24	1	Stem
CSS0021521.1	0	0	0	0	0	0	0	0.56	1	Stem
CSS0043450.1	0	0	0	0	0	0	0	0.56	1	Stem
CSS0048402.1	0	0	0	0	0	0	0	7.23	1	Stem
CSS0041163.1	0	0	0	0	0	0	0	0.83	1	Stem
CSS0003246.1	0	0	0	0	0	0	0	0.16	1	Stem
CSS0013116.1	0	0	0	0	0	0	0	0.41	1	Stem
CSS0040188.1	0	0	0	0	0	0	0	0.41	1	Stem
CSS0028674.1	0	0	0	0	0	0	0	26.03	1	Stem
CSS0045063.1	0	0	0	0	0	0	0	15.24	1	Stem
CSS0004610.1	0	0	0	0	0	0	0	15.24	1	Stem
CSS0000503.1	0	0	0	0	0	0	0	0.31	1	Stem
CSS0018568.1	0	0	0	0	0	0	0	1.11	1	Stem
CSS0013526.1	0	0	0	0	0	0	0	4.55	1	Stem
CSS0012097.1	0	0	0	0	0	0	0	1.23	1	Stem
CSS0032156.1	0	0	0	0	0	0	0.87	1.8	0.942367	Stem
CSS0028010.1	0	0	3.88	0	0	0	0	5.9	0.932112	Stem

## Sheet: Table S6
Supplementary Table S6. Environment-responsive CSGs
Gene accession	Salinity	Drought
CSS0030246	down-regulated(salinity_24h/control),down-regulated(salinity_48h/control)	down-regulated(drought_48/control)
CSS0002298	down-regulated(salinity_24h/control)	down-regulated(drought_24/control)
CSS0023764		down-regulated(drought_24/control)
CSS0046868		down-regulated(drought_24/control)
CSS0005736		down-regulated(drought_24/control)
CSS0030939	down-regulated(salinity_72h/control)	down-regulated(drought_72/control)
CSS0027450		down-regulated(drought_24/control)
CSS0018115	down-regulated(salinity_24h/control)
CSS0048226	down-regulated(salinity_24h/control)
CSS0038744	down-regulated(salinity_72h/control)
CSS0006611	down-regulated(salinity_24h/control)
CSS0040193	up-regulated(salinity_72h/control)

## Sheet: Table S7
Supplementary Table S7. List of genes in the seven tissue-specific modules in CCSs
Gene accession	Module membership	Gene significance	Tissue	Module
CSS0000868.1	0.963246	0.869448	Apical bud	MEcyan
CSS0001813.1	0.9583	0.863187	Apical bud	MEcyan
CSS0004930.1	0.956667	0.855082	Apical bud	MEcyan
CSS0006493.1	0.963434	0.855174	Apical bud	MEcyan
CSS0006709.1	0.952425	0.890262	Apical bud	MEcyan
CSS0007658.1	0.957344	0.882316	Apical bud	MEcyan
CSS0010318.1	0.959986	0.867104	Apical bud	MEcyan
CSS0011575.1	0.967045	0.861288	Apical bud	MEcyan
CSS0013187.1	0.950508	0.869124	Apical bud	MEcyan
CSS0013965.1	0.966146	0.862563	Apical bud	MEcyan
CSS0014319.1	0.967326	0.860669	Apical bud	MEcyan
CSS0014904.1	0.953954	0.875189	Apical bud	MEcyan
CSS0015489.1	0.962072	0.866683	Apical bud	MEcyan
CSS0015543.3	0.957934	0.883107	Apical bud	MEcyan
CSS0019593.1	0.968555	0.850122	Apical bud	MEcyan
CSS0021656.1	0.969124	0.857989	Apical bud	MEcyan
CSS0023556.1	0.954268	0.865067	Apical bud	MEcyan
CSS0024010.1	0.956341	0.877808	Apical bud	MEcyan
CSS0029507.1	0.954531	0.851683	Apical bud	MEcyan
CSS0030446.1	0.955048	0.880618	Apical bud	MEcyan
CSS0032990.1	0.959506	0.853625	Apical bud	MEcyan
CSS0033427.2	0.958543	0.863921	Apical bud	MEcyan
CSS0036080.1	0.965812	0.869512	Apical bud	MEcyan
CSS0042045.1	0.963579	0.855242	Apical bud	MEcyan
CSS0044557.1	0.950082	0.85879	Apical bud	MEcyan
CSS0047518.1	0.968385	0.86045	Apical bud	MEcyan
CSS0048133.1	0.961682	0.863072	Apical bud	MEcyan
CSS0048297.1	0.956931	0.87075	Apical bud	MEcyan
CSS0000350.1	0.966584	0.980871	Mature leaf	MEbisque4
CSS0000687.1	0.987284	0.926769	Mature leaf	MEbisque4
CSS0001075.1	0.978938	0.951158	Mature leaf	MEbisque4
CSS0001347.1	0.954099	0.898952	Mature leaf	MEbisque4
CSS0002333.1	0.954414	0.962402	Mature leaf	MEbisque4
CSS0002352.1	0.951803	0.943468	Mature leaf	MEbisque4
CSS0002386.1	0.968982	0.939732	Mature leaf	MEbisque4
CSS0002404.1	0.973519	0.972411	Mature leaf	MEbisque4
CSS0002546.1	0.95507	0.979617	Mature leaf	MEbisque4
CSS0002858.1	0.965102	0.956534	Mature leaf	MEbisque4
CSS0003033.1	0.968592	0.97104	Mature leaf	MEbisque4
CSS0003158.1	0.961405	0.879586	Mature leaf	MEbisque4
CSS0003739.1	0.954494	0.942139	Mature leaf	MEbisque4
CSS0004032.1	0.951173	0.882191	Mature leaf	MEbisque4
CSS0004310.1	0.954492	0.96427	Mature leaf	MEbisque4
CSS0004337.1	0.964262	0.942895	Mature leaf	MEbisque4
CSS0004656.1	0.983436	0.970226	Mature leaf	MEbisque4
CSS0004702.1	0.951401	0.993374	Mature leaf	MEbisque4
CSS0004891.1	0.95045	0.868384	Mature leaf	MEbisque4
CSS0005107.1	0.954425	0.94698	Mature leaf	MEbisque4
CSS0005200.1	0.964978	0.973344	Mature leaf	MEbisque4
CSS0005253.1	0.964767	0.933609	Mature leaf	MEbisque4
CSS0006016.1	0.971133	0.96936	Mature leaf	MEbisque4
CSS0006720.1	0.955091	0.989287	Mature leaf	MEbisque4
CSS0006735.1	0.955801	0.989605	Mature leaf	MEbisque4
CSS0007556.1	0.978121	0.947447	Mature leaf	MEbisque4
CSS0007645.1	0.969344	0.971895	Mature leaf	MEbisque4
CSS0007719.1	0.993435	0.948503	Mature leaf	MEbisque4
CSS0007807.1	0.96951	0.9894	Mature leaf	MEbisque4
CSS0007976.1	0.962866	0.867802	Mature leaf	MEbisque4
CSS0008490.1	0.966269	0.951828	Mature leaf	MEbisque4
CSS0008505.1	0.954285	0.860343	Mature leaf	MEbisque4
CSS0008510.1	0.955598	0.963986	Mature leaf	MEbisque4
CSS0008757.1	0.957002	0.897883	Mature leaf	MEbisque4
CSS0009058.1	0.951754	0.998622	Mature leaf	MEbisque4
CSS0009464.1	0.980777	0.946238	Mature leaf	MEbisque4
CSS0009588.1	0.969423	0.912196	Mature leaf	MEbisque4
CSS0009611.1	0.967023	0.960601	Mature leaf	MEbisque4
CSS0009686.1	0.982424	0.923681	Mature leaf	MEbisque4
CSS0009957.1	0.974743	0.908595	Mature leaf	MEbisque4
CSS0010013.1	0.967206	0.973575	Mature leaf	MEbisque4
CSS0010165.1	0.9588	0.950806	Mature leaf	MEbisque4
CSS0010998.1	0.981859	0.947774	Mature leaf	MEbisque4
CSS0011211.1	0.964578	0.904666	Mature leaf	MEbisque4
CSS0011902.1	0.972509	0.956288	Mature leaf	MEbisque4
CSS0011916.1	0.959732	0.977661	Mature leaf	MEbisque4
CSS0012138.1	0.969136	0.95154	Mature leaf	MEbisque4
CSS0012740.1	0.956295	0.863652	Mature leaf	MEbisque4
CSS0012869.1	0.973981	0.964817	Mature leaf	MEbisque4
CSS0013183.1	0.966562	0.948974	Mature leaf	MEbisque4
CSS0013234.1	0.951399	0.924336	Mature leaf	MEbisque4
CSS0013535.1	0.954502	0.977256	Mature leaf	MEbisque4
CSS0015002.1	0.951759	0.920607	Mature leaf	MEbisque4
CSS0015375.1	0.972806	0.982859	Mature leaf	MEbisque4
CSS0016531.1	0.977159	0.976164	Mature leaf	MEbisque4
CSS0016604.1	0.986436	0.963408	Mature leaf	MEbisque4
CSS0016607.1	0.955576	0.934897	Mature leaf	MEbisque4
CSS0016668.1	0.966066	0.882506	Mature leaf	MEbisque4
CSS0016785.1	0.963564	0.921531	Mature leaf	MEbisque4
CSS0017481.1	0.95052	0.889851	Mature leaf	MEbisque4
CSS0017807.1	0.958788	0.885836	Mature leaf	MEbisque4
CSS0017957.1	0.952196	0.898153	Mature leaf	MEbisque4
CSS0018096.1	0.964318	0.966114	Mature leaf	MEbisque4
CSS0018997.1	0.961659	0.992688	Mature leaf	MEbisque4
CSS0019604.1	0.968526	0.927743	Mature leaf	MEbisque4
CSS0019726.1	0.971374	0.962571	Mature leaf	MEbisque4
CSS0020011.1	0.95436	0.992213	Mature leaf	MEbisque4
CSS0020224.1	0.965547	0.957381	Mature leaf	MEbisque4
CSS0020714.1	0.968975	0.938582	Mature leaf	MEbisque4
CSS0021070.1	0.964616	0.944771	Mature leaf	MEbisque4
CSS0021349.1	0.957512	0.966094	Mature leaf	MEbisque4
CSS0023064.1	0.966461	0.927825	Mature leaf	MEbisque4
CSS0023456.1	0.970243	0.917489	Mature leaf	MEbisque4
CSS0023552.1	0.975674	0.973704	Mature leaf	MEbisque4
CSS0023606.1	0.964438	0.876311	Mature leaf	MEbisque4
CSS0023613.1	0.959595	0.919154	Mature leaf	MEbisque4
CSS0024049.1	0.974439	0.955208	Mature leaf	MEbisque4
CSS0024069.1	0.970199	0.947952	Mature leaf	MEbisque4
CSS0024277.1	0.961712	0.984384	Mature leaf	MEbisque4
CSS0024723.1	0.980816	0.976674	Mature leaf	MEbisque4
CSS0025552.1	0.953142	0.93108	Mature leaf	MEbisque4
CSS0025761.1	0.960456	0.970908	Mature leaf	MEbisque4
CSS0026137.1	0.969533	0.949724	Mature leaf	MEbisque4
CSS0026303.1	0.951091	0.896318	Mature leaf	MEbisque4
CSS0026905.1	0.97752	0.962754	Mature leaf	MEbisque4
CSS0027106.1	0.987842	0.926741	Mature leaf	MEbisque4
CSS0027424.1	0.950186	0.995477	Mature leaf	MEbisque4
CSS0027841.1	0.963507	0.96213	Mature leaf	MEbisque4
CSS0028184.1	0.952527	0.964325	Mature leaf	MEbisque4
CSS0029292.1	0.960206	0.950542	Mature leaf	MEbisque4
CSS0029501.1	0.953051	0.934293	Mature leaf	MEbisque4
CSS0029728.1	0.953652	0.917226	Mature leaf	MEbisque4
CSS0029866.1	0.9803	0.946093	Mature leaf	MEbisque4
CSS0030653.1	0.95074	0.903261	Mature leaf	MEbisque4
CSS0031109.1	0.950068	0.872059	Mature leaf	MEbisque4
CSS0031134.1	0.975217	0.910164	Mature leaf	MEbisque4
CSS0031148.1	0.968406	0.938111	Mature leaf	MEbisque4
CSS0032673.1	0.965139	0.880944	Mature leaf	MEbisque4
CSS0032921.1	0.965287	0.865062	Mature leaf	MEbisque4
CSS0033070.1	0.9532	0.907587	Mature leaf	MEbisque4
CSS0033498.1	0.952661	0.922594	Mature leaf	MEbisque4
CSS0033627.1	0.961925	0.988161	Mature leaf	MEbisque4
CSS0033692.1	0.968603	0.955305	Mature leaf	MEbisque4
CSS0034573.1	0.95707	0.896985	Mature leaf	MEbisque4
CSS0035489.1	0.970129	0.973299	Mature leaf	MEbisque4
CSS0035528.1	0.977159	0.976164	Mature leaf	MEbisque4
CSS0036186.1	0.964808	0.853243	Mature leaf	MEbisque4
CSS0037153.1	0.965169	0.934397	Mature leaf	MEbisque4
CSS0037383.1	0.958636	0.898647	Mature leaf	MEbisque4
CSS0038460.1	0.96409	0.905094	Mature leaf	MEbisque4
CSS0038746.1	0.970447	0.983283	Mature leaf	MEbisque4
CSS0038956.1	0.951402	0.94109	Mature leaf	MEbisque4
CSS0039382.1	0.977059	0.925238	Mature leaf	MEbisque4
CSS0039448.1	0.968389	0.97656	Mature leaf	MEbisque4
CSS0040168.1	0.951061	0.960981	Mature leaf	MEbisque4
CSS0040454.1	0.981911	0.925615	Mature leaf	MEbisque4
CSS0041055.1	0.950643	0.925107	Mature leaf	MEbisque4
CSS0041116.1	0.970004	0.949136	Mature leaf	MEbisque4
CSS0041175.1	0.958405	0.93987	Mature leaf	MEbisque4
CSS0041640.1	0.950298	0.999377	Mature leaf	MEbisque4
CSS0042305.1	0.952268	0.889725	Mature leaf	MEbisque4
CSS0042455.1	0.956808	0.865013	Mature leaf	MEbisque4
CSS0043011.1	0.9562	0.893345	Mature leaf	MEbisque4
CSS0043076.1	0.951405	0.985527	Mature leaf	MEbisque4
CSS0043435.1	0.963327	0.933498	Mature leaf	MEbisque4
CSS0043609.1	0.953469	0.94789	Mature leaf	MEbisque4
CSS0043710.1	0.957099	0.911008	Mature leaf	MEbisque4
CSS0044020.1	0.976992	0.921308	Mature leaf	MEbisque4
CSS0044125.1	0.971452	0.990731	Mature leaf	MEbisque4
CSS0044181.1	0.980571	0.964223	Mature leaf	MEbisque4
CSS0044420.1	0.961891	0.949987	Mature leaf	MEbisque4
CSS0044623.1	0.966665	0.883426	Mature leaf	MEbisque4
CSS0044882.1	0.967799	0.880893	Mature leaf	MEbisque4
CSS0044963.1	0.969612	0.860577	Mature leaf	MEbisque4
CSS0045050.1	0.977907	0.956903	Mature leaf	MEbisque4
CSS0045281.1	0.952076	0.974244	Mature leaf	MEbisque4
CSS0045704.1	0.954935	0.911351	Mature leaf	MEbisque4
CSS0045761.1	0.979612	0.923773	Mature leaf	MEbisque4
CSS0045781.1	0.964568	0.956955	Mature leaf	MEbisque4
CSS0046421.1	0.959291	0.887741	Mature leaf	MEbisque4
CSS0047159.1	0.955238	0.884371	Mature leaf	MEbisque4
CSS0047247.1	0.962941	0.982588	Mature leaf	MEbisque4
CSS0048117.1	0.957974	0.933348	Mature leaf	MEbisque4
CSS0048557.1	0.954759	0.963856	Mature leaf	MEbisque4
CSS0049095.1	0.951455	0.96146	Mature leaf	MEbisque4
CSS0049883.1	0.985099	0.968939	Mature leaf	MEbisque4
CSS0050195.1	0.967682	0.978576	Mature leaf	MEbisque4
CSS0050328.1	0.968624	0.894656	Mature leaf	MEbisque4
CSS0000656.1	0.972012	0.978157	Old leaf	MEred
CSS0000962.1	0.964264	0.928403	Old leaf	MEred
CSS0001000.1	0.986152	0.868148	Old leaf	MEred
CSS0001063.1	0.957994	0.956444	Old leaf	MEred
CSS0001427.1	0.956663	0.935469	Old leaf	MEred
CSS0001490.2	0.955157	0.862419	Old leaf	MEred
CSS0001553.1	0.969705	0.883771	Old leaf	MEred
CSS0001555.1	0.9752	0.940058	Old leaf	MEred
CSS0001631.1	0.981649	0.924085	Old leaf	MEred
CSS0001894.1	0.974212	0.970797	Old leaf	MEred
CSS0001982.1	0.966987	0.873943	Old leaf	MEred
CSS0002073.1	0.979897	0.910641	Old leaf	MEred
CSS0002529.1	0.995106	0.909437	Old leaf	MEred
CSS0003829.1	0.994419	0.904455	Old leaf	MEred
CSS0003862.1	0.996427	0.881507	Old leaf	MEred
CSS0004037.1	0.961985	0.85502	Old leaf	MEred
CSS0004231.1	0.974615	0.972247	Old leaf	MEred
CSS0004381.1	0.964969	0.96934	Old leaf	MEred
CSS0004504.1	0.981688	0.854268	Old leaf	MEred
CSS0004766.1	0.959584	0.872061	Old leaf	MEred
CSS0004832.1	0.953467	0.92894	Old leaf	MEred
CSS0004845.1	0.994326	0.870655	Old leaf	MEred
CSS0004933.1	0.970301	0.945541	Old leaf	MEred
CSS0005385.1	0.991823	0.8928	Old leaf	MEred
CSS0005439.1	0.951925	0.927186	Old leaf	MEred
CSS0005708.1	0.959842	0.854575	Old leaf	MEred
CSS0006323.1	0.970239	0.928046	Old leaf	MEred
CSS0006599.1	0.990044	0.945113	Old leaf	MEred
CSS0006781.1	0.957994	0.956444	Old leaf	MEred
CSS0006897.1	0.959452	0.94864	Old leaf	MEred
CSS0007199.1	0.970942	0.871182	Old leaf	MEred
CSS0007391.1	0.985739	0.857133	Old leaf	MEred
CSS0007465.1	0.961726	0.963717	Old leaf	MEred
CSS0007847.1	0.963653	0.957574	Old leaf	MEred
CSS0007885.1	0.978061	0.893241	Old leaf	MEred
CSS0008008.1	0.973015	0.974082	Old leaf	MEred
CSS0008013.2	0.988549	0.861267	Old leaf	MEred
CSS0008256.1	0.974864	0.853493	Old leaf	MEred
CSS0009736.1	0.963118	0.903149	Old leaf	MEred
CSS0009863.1	0.992722	0.895531	Old leaf	MEred
CSS0009915.1	0.99128	0.885163	Old leaf	MEred
CSS0009959.1	0.982805	0.925292	Old leaf	MEred
CSS0010092.1	0.960916	0.910508	Old leaf	MEred
CSS0010783.1	0.961481	0.888825	Old leaf	MEred
CSS0010865.1	0.957064	0.97346	Old leaf	MEred
CSS0011322.1	0.984547	0.856582	Old leaf	MEred
CSS0011386.1	0.950614	0.925754	Old leaf	MEred
CSS0011418.1	0.971739	0.887904	Old leaf	MEred
CSS0011751.1	0.991478	0.934225	Old leaf	MEred
CSS0012283.1	0.950109	0.928876	Old leaf	MEred
CSS0012591.1	0.987877	0.909893	Old leaf	MEred
CSS0012892.1	0.96706	0.966585	Old leaf	MEred
CSS0012970.1	0.978336	0.968044	Old leaf	MEred
CSS0013271.1	0.981334	0.930218	Old leaf	MEred
CSS0014098.1	0.989601	0.851024	Old leaf	MEred
CSS0014394.1	0.977149	0.860935	Old leaf	MEred
CSS0014779.1	0.971862	0.962887	Old leaf	MEred
CSS0015122.1	0.975835	0.946234	Old leaf	MEred
CSS0015131.1	0.990985	0.871109	Old leaf	MEred
CSS0015404.1	0.992536	0.926428	Old leaf	MEred
CSS0015945.1	0.990025	0.883031	Old leaf	MEred
CSS0015991.1	0.970755	0.978544	Old leaf	MEred
CSS0016055.1	0.992658	0.891382	Old leaf	MEred
CSS0016248.1	0.964821	0.928255	Old leaf	MEred
CSS0016317.1	0.963106	0.98157	Old leaf	MEred
CSS0016331.1	0.966452	0.903171	Old leaf	MEred
CSS0016940.1	0.983841	0.875283	Old leaf	MEred
CSS0017287.1	0.990678	0.880378	Old leaf	MEred
CSS0017305.1	0.982003	0.932485	Old leaf	MEred
CSS0017580.1	0.987768	0.857439	Old leaf	MEred
CSS0017585.1	0.98639	0.861619	Old leaf	MEred
CSS0017597.1	0.982861	0.950537	Old leaf	MEred
CSS0017602.1	0.984834	0.942435	Old leaf	MEred
CSS0017752.1	0.957658	0.980855	Old leaf	MEred
CSS0017925.1	0.987159	0.921068	Old leaf	MEred
CSS0018146.1	0.95235	0.913954	Old leaf	MEred
CSS0019293.1	0.987803	0.851212	Old leaf	MEred
CSS0019617.1	0.964025	0.885098	Old leaf	MEred
CSS0019697.1	0.988174	0.936836	Old leaf	MEred
CSS0019712.1	0.990244	0.899225	Old leaf	MEred
CSS0019956.1	0.994718	0.89658	Old leaf	MEred
CSS0020272.1	0.964821	0.928255	Old leaf	MEred
CSS0020342.1	0.965237	0.873347	Old leaf	MEred
CSS0020863.1	0.952937	0.968043	Old leaf	MEred
CSS0020887.1	0.991011	0.90304	Old leaf	MEred
CSS0020961.1	0.979434	0.913834	Old leaf	MEred
CSS0021220.1	0.98903	0.862677	Old leaf	MEred
CSS0021247.1	0.985241	0.893381	Old leaf	MEred
CSS0021418.1	0.963005	0.973544	Old leaf	MEred
CSS0021871.1	0.959755	0.959784	Old leaf	MEred
CSS0022005.1	0.955353	0.8731	Old leaf	MEred
CSS0022260.1	0.981585	0.921224	Old leaf	MEred
CSS0022339.1	0.978659	0.965716	Old leaf	MEred
CSS0022575.1	0.975996	0.859078	Old leaf	MEred
CSS0022600.1	0.981351	0.906919	Old leaf	MEred
CSS0022856.1	0.971988	0.976029	Old leaf	MEred
CSS0023020.1	0.973727	0.973953	Old leaf	MEred
CSS0023061.1	0.99024	0.898844	Old leaf	MEred
CSS0023788.1	0.990276	0.903943	Old leaf	MEred
CSS0023812.1	0.984258	0.902906	Old leaf	MEred
CSS0024512.1	0.955181	0.931594	Old leaf	MEred
CSS0024696.1	0.993932	0.885704	Old leaf	MEred
CSS0025480.1	0.972121	0.950992	Old leaf	MEred
CSS0026429.1	0.989554	0.903126	Old leaf	MEred
CSS0027135.1	0.990772	0.917523	Old leaf	MEred
CSS0027898.1	0.976658	0.890835	Old leaf	MEred
CSS0028230.1	0.953194	0.973465	Old leaf	MEred
CSS0028689.1	0.95779	0.89184	Old leaf	MEred
CSS0028856.1	0.978749	0.926245	Old leaf	MEred
CSS0029040.1	0.961615	0.876618	Old leaf	MEred
CSS0029465.1	0.987339	0.864026	Old leaf	MEred
CSS0029675.1	0.985565	0.932575	Old leaf	MEred
CSS0029680.1	0.986623	0.935564	Old leaf	MEred
CSS0029717.1	0.97249	0.905833	Old leaf	MEred
CSS0029721.1	0.9966	0.900634	Old leaf	MEred
CSS0029741.1	0.963795	0.964427	Old leaf	MEred
CSS0030100.1	0.994166	0.889854	Old leaf	MEred
CSS0030191.1	0.97293	0.971732	Old leaf	MEred
CSS0030283.1	0.976952	0.953354	Old leaf	MEred
CSS0030453.1	0.969004	0.980593	Old leaf	MEred
CSS0030711.1	0.951645	0.98817	Old leaf	MEred
CSS0030757.1	0.96688	0.905646	Old leaf	MEred
CSS0031020.1	0.951033	0.921277	Old leaf	MEred
CSS0031288.1	0.976897	0.875697	Old leaf	MEred
CSS0031760.1	0.967432	0.854493	Old leaf	MEred
CSS0032234.1	0.991346	0.936272	Old leaf	MEred
CSS0032302.1	0.985326	0.876031	Old leaf	MEred
CSS0032634.1	0.982573	0.866183	Old leaf	MEred
CSS0032659.1	0.980084	0.873643	Old leaf	MEred
CSS0032696.1	0.986449	0.941896	Old leaf	MEred
CSS0033004.1	0.984057	0.86399	Old leaf	MEred
CSS0033190.1	0.969354	0.868841	Old leaf	MEred
CSS0033689.1	0.984436	0.943675	Old leaf	MEred
CSS0033979.1	0.987892	0.894282	Old leaf	MEred
CSS0034015.1	0.978659	0.965716	Old leaf	MEred
CSS0034081.1	0.988171	0.925942	Old leaf	MEred
CSS0034104.1	0.97063	0.91573	Old leaf	MEred
CSS0034475.1	0.992185	0.925475	Old leaf	MEred
CSS0034541.1	0.991526	0.908413	Old leaf	MEred
CSS0034985.5	0.961821	0.918761	Old leaf	MEred
CSS0035095.1	0.987334	0.936675	Old leaf	MEred
CSS0035465.1	0.954432	0.965727	Old leaf	MEred
CSS0035593.1	0.97456	0.975188	Old leaf	MEred
CSS0035681.1	0.97891	0.912615	Old leaf	MEred
CSS0035824.1	0.978753	0.914654	Old leaf	MEred
CSS0035872.1	0.986495	0.89063	Old leaf	MEred
CSS0036039.1	0.990547	0.917151	Old leaf	MEred
CSS0036185.1	0.957737	0.892874	Old leaf	MEred
CSS0036284.1	0.959855	0.985422	Old leaf	MEred
CSS0037221.1	0.982726	0.868412	Old leaf	MEred
CSS0037242.1	0.973542	0.865998	Old leaf	MEred
CSS0037311.1	0.96949	0.901127	Old leaf	MEred
CSS0037547.1	0.987239	0.854146	Old leaf	MEred
CSS0037644.1	0.984242	0.883405	Old leaf	MEred
CSS0037752.1	0.960342	0.875316	Old leaf	MEred
CSS0037825.1	0.987695	0.947525	Old leaf	MEred
CSS0037884.1	0.98728	0.896935	Old leaf	MEred
CSS0037920.1	0.962818	0.920568	Old leaf	MEred
CSS0038053.1	0.992657	0.873723	Old leaf	MEred
CSS0038083.5	0.984654	0.850794	Old leaf	MEred
CSS0038281.1	0.971105	0.898125	Old leaf	MEred
CSS0038438.1	0.969391	0.930677	Old leaf	MEred
CSS0038474.1	0.984008	0.871955	Old leaf	MEred
CSS0038598.1	0.966716	0.852858	Old leaf	MEred
CSS0038881.1	0.993594	0.92454	Old leaf	MEred
CSS0039082.1	0.975478	0.948361	Old leaf	MEred
CSS0039169.1	0.987377	0.919636	Old leaf	MEred
CSS0039287.1	0.958105	0.938553	Old leaf	MEred
CSS0039505.1	0.991169	0.926991	Old leaf	MEred
CSS0039568.1	0.997033	0.902769	Old leaf	MEred
CSS0041875.1	0.997731	0.907351	Old leaf	MEred
CSS0042083.1	0.980048	0.906556	Old leaf	MEred
CSS0042177.1	0.984772	0.947261	Old leaf	MEred
CSS0042223.1	0.950799	0.874526	Old leaf	MEred
CSS0042535.1	0.990252	0.905449	Old leaf	MEred
CSS0042583.1	0.985984	0.874606	Old leaf	MEred
CSS0042699.1	0.987892	0.894282	Old leaf	MEred
CSS0043119.1	0.958225	0.987188	Old leaf	MEred
CSS0043312.1	0.992473	0.859615	Old leaf	MEred
CSS0043607.1	0.963826	0.969107	Old leaf	MEred
CSS0043644.1	0.965593	0.940082	Old leaf	MEred
CSS0043896.1	0.977066	0.946434	Old leaf	MEred
CSS0044559.1	0.988113	0.927805	Old leaf	MEred
CSS0044682.1	0.956821	0.951454	Old leaf	MEred
CSS0044763.1	0.978011	0.960971	Old leaf	MEred
CSS0044793.1	0.954247	0.967254	Old leaf	MEred
CSS0044814.1	0.964186	0.922607	Old leaf	MEred
CSS0044834.1	0.966462	0.858913	Old leaf	MEred
CSS0045294.1	0.987571	0.86326	Old leaf	MEred
CSS0045442.1	0.976706	0.960387	Old leaf	MEred
CSS0045629.1	0.972285	0.865137	Old leaf	MEred
CSS0046284.1	0.984926	0.851133	Old leaf	MEred
CSS0046530.1	0.991952	0.934604	Old leaf	MEred
CSS0046773.1	0.950562	0.917516	Old leaf	MEred
CSS0047019.1	0.963138	0.970037	Old leaf	MEred
CSS0047299.1	0.993562	0.884088	Old leaf	MEred
CSS0047476.1	0.950043	0.98672	Old leaf	MEred
CSS0048024.1	0.99143	0.927603	Old leaf	MEred
CSS0048749.1	0.992437	0.902063	Old leaf	MEred
CSS0049143.1	0.994166	0.89955	Old leaf	MEred
CSS0049294.1	0.991132	0.909056	Old leaf	MEred
CSS0049314.1	0.971853	0.88987	Old leaf	MEred
CSS0049484.1	0.956519	0.868492	Old leaf	MEred
CSS0049536.1	0.977954	0.970655	Old leaf	MEred
CSS0049545.2	0.989879	0.931298	Old leaf	MEred
CSS0049579.1	0.955389	0.932922	Old leaf	MEred
CSS0049656.1	0.969957	0.972448	Old leaf	MEred
CSS0050005.1	0.968799	0.941706	Old leaf	MEred
CSS0050101.1	0.959755	0.959784	Old leaf	MEred
CSS0050169.1	0.984416	0.955504	Old leaf	MEred
CSS0000069.1	0.952357	0.914054	Stem	MEdarkorange2
CSS0000782.1	0.958442	0.876963	Stem	MEdarkorange2
CSS0001585.1	0.963055	0.914643	Stem	MEdarkorange2
CSS0001780.1	0.965913	0.946059	Stem	MEdarkorange2
CSS0002458.1	0.955801	0.972335	Stem	MEdarkorange2
CSS0003003.1	0.981134	0.924246	Stem	MEdarkorange2
CSS0003048.1	0.977428	0.850951	Stem	MEdarkorange2
CSS0004124.1	0.958285	0.948986	Stem	MEdarkorange2
CSS0004951.1	0.985489	0.861339	Stem	MEdarkorange2
CSS0006018.1	0.951476	0.945142	Stem	MEdarkorange2
CSS0006049.1	0.990322	0.885274	Stem	MEdarkorange2
CSS0007106.1	0.962398	0.938926	Stem	MEdarkorange2
CSS0007118.1	0.967979	0.959612	Stem	MEdarkorange2
CSS0007218.1	0.951605	0.921229	Stem	MEdarkorange2
CSS0008502.1	0.971247	0.932529	Stem	MEdarkorange2
CSS0008938.1	0.96843	0.902825	Stem	MEdarkorange2
CSS0009114.1	0.971807	0.957442	Stem	MEdarkorange2
CSS0009939.1	0.973624	0.853764	Stem	MEdarkorange2
CSS0010235.1	0.986426	0.858117	Stem	MEdarkorange2
CSS0010428.1	0.958728	0.943004	Stem	MEdarkorange2
CSS0011035.1	0.953312	0.969872	Stem	MEdarkorange2
CSS0013833.1	0.960763	0.864758	Stem	MEdarkorange2
CSS0014589.1	0.952357	0.914054	Stem	MEdarkorange2
CSS0014643.2	0.965902	0.949946	Stem	MEdarkorange2
CSS0015033.1	0.966293	0.859606	Stem	MEdarkorange2
CSS0015951.1	0.958658	0.887524	Stem	MEdarkorange2
CSS0016788.1	0.954705	0.967444	Stem	MEdarkorange2
CSS0017374.1	0.955176	0.971702	Stem	MEdarkorange2
CSS0017801.1	0.954481	0.863526	Stem	MEdarkorange2
CSS0018175.1	0.970201	0.945666	Stem	MEdarkorange2
CSS0018397.1	0.97365	0.948919	Stem	MEdarkorange2
CSS0018756.1	0.962501	0.964445	Stem	MEdarkorange2
CSS0018943.1	0.962676	0.8793	Stem	MEdarkorange2
CSS0019244.1	0.960244	0.925769	Stem	MEdarkorange2
CSS0019728.1	0.961312	0.915751	Stem	MEdarkorange2
CSS0020669.1	0.97021	0.954498	Stem	MEdarkorange2
CSS0020830.1	0.957165	0.928157	Stem	MEdarkorange2
CSS0021548.1	0.953104	0.943631	Stem	MEdarkorange2
CSS0023681.1	0.95549	0.97412	Stem	MEdarkorange2
CSS0023796.1	0.972593	0.918827	Stem	MEdarkorange2
CSS0024603.1	0.965104	0.856267	Stem	MEdarkorange2
CSS0024906.1	0.988024	0.885022	Stem	MEdarkorange2
CSS0024964.1	0.973035	0.940688	Stem	MEdarkorange2
CSS0025407.1	0.988039	0.89222	Stem	MEdarkorange2
CSS0026786.1	0.977995	0.906987	Stem	MEdarkorange2
CSS0028025.1	0.953944	0.885135	Stem	MEdarkorange2
CSS0028229.1	0.951888	0.864371	Stem	MEdarkorange2
CSS0030105.1	0.98159	0.920823	Stem	MEdarkorange2
CSS0030169.1	0.95107	0.964886	Stem	MEdarkorange2
CSS0030588.1	0.954151	0.941419	Stem	MEdarkorange2
CSS0030847.1	0.967735	0.852757	Stem	MEdarkorange2
CSS0030926.1	0.975704	0.907991	Stem	MEdarkorange2
CSS0031029.1	0.98508	0.870112	Stem	MEdarkorange2
CSS0031343.1	0.964284	0.897431	Stem	MEdarkorange2
CSS0031451.1	0.987225	0.912433	Stem	MEdarkorange2
CSS0032022.1	0.969964	0.857188	Stem	MEdarkorange2
CSS0032262.1	0.972434	0.957301	Stem	MEdarkorange2
CSS0032480.1	0.962452	0.937199	Stem	MEdarkorange2
CSS0032701.1	0.953313	0.940387	Stem	MEdarkorange2
CSS0032792.1	0.958345	0.926773	Stem	MEdarkorange2
CSS0033052.1	0.983832	0.885836	Stem	MEdarkorange2
CSS0034021.1	0.995207	0.892254	Stem	MEdarkorange2
CSS0034952.1	0.974377	0.901469	Stem	MEdarkorange2
CSS0036392.1	0.989861	0.914097	Stem	MEdarkorange2
CSS0036756.1	0.983256	0.868849	Stem	MEdarkorange2
CSS0037149.1	0.975265	0.899795	Stem	MEdarkorange2
CSS0037712.1	0.952333	0.956703	Stem	MEdarkorange2
CSS0037790.1	0.983888	0.889623	Stem	MEdarkorange2
CSS0038073.1	0.969459	0.912963	Stem	MEdarkorange2
CSS0038089.1	0.950386	0.862486	Stem	MEdarkorange2
CSS0038392.1	0.962216	0.934191	Stem	MEdarkorange2
CSS0038973.1	0.976807	0.865071	Stem	MEdarkorange2
CSS0039410.1	0.950948	0.964434	Stem	MEdarkorange2
CSS0039834.1	0.959437	0.852145	Stem	MEdarkorange2
CSS0040314.1	0.965941	0.861856	Stem	MEdarkorange2
CSS0040824.1	0.954499	0.850496	Stem	MEdarkorange2
CSS0041682.1	0.959241	0.896528	Stem	MEdarkorange2
CSS0041732.1	0.966839	0.91872	Stem	MEdarkorange2
CSS0042469.1	0.985957	0.920637	Stem	MEdarkorange2
CSS0042975.3	0.960186	0.891513	Stem	MEdarkorange2
CSS0043526.1	0.956022	0.946709	Stem	MEdarkorange2
CSS0043754.1	0.960651	0.949428	Stem	MEdarkorange2
CSS0044081.1	0.967593	0.860188	Stem	MEdarkorange2
CSS0044206.1	0.967338	0.964255	Stem	MEdarkorange2
CSS0044436.1	0.96116	0.934572	Stem	MEdarkorange2
CSS0045553.1	0.965714	0.850511	Stem	MEdarkorange2
CSS0047487.1	0.972473	0.944499	Stem	MEdarkorange2
CSS0047711.1	0.967701	0.927184	Stem	MEdarkorange2
CSS0048472.1	0.96102	0.916741	Stem	MEdarkorange2
CSS0049127.1	0.980025	0.863748	Stem	MEdarkorange2
CSS0049317.1	0.962044	0.91145	Stem	MEdarkorange2
CSS0049362.1	0.9751	0.866088	Stem	MEdarkorange2
CSS0050090.1	0.963572	0.851981	Stem	MEdarkorange2
CSS0050112.1	0.979666	0.886382	Stem	MEdarkorange2
CSS0050270.1	0.971401	0.873973	Stem	MEdarkorange2
CSS0050376.1	0.969838	0.885919	Stem	MEdarkorange2
CSS0000007.1	0.997058	0.991535	Flower	MEblue
CSS0000027.1	0.989101	0.985474	Flower	MEblue
CSS0000046.1	0.994386	0.99644	Flower	MEblue
CSS0000219.1	0.998637	0.99796	Flower	MEblue
CSS0000260.1	0.992778	0.988025	Flower	MEblue
CSS0000269.1	0.997874	0.999944	Flower	MEblue
CSS0000270.2	0.958023	0.970118	Flower	MEblue
CSS0000365.1	0.971129	0.964239	Flower	MEblue
CSS0000385.1	0.988663	0.982421	Flower	MEblue
CSS0000482.1	0.96455	0.960264	Flower	MEblue
CSS0000531.1	0.971444	0.973234	Flower	MEblue
CSS0000655.1	0.960996	0.942642	Flower	MEblue
CSS0000806.1	0.989416	0.994558	Flower	MEblue
CSS0000831.1	0.96782	0.955199	Flower	MEblue
CSS0000844.1	0.994116	0.994721	Flower	MEblue
CSS0000867.1	0.995615	0.996581	Flower	MEblue
CSS0000921.1	0.99602	0.996894	Flower	MEblue
CSS0000932.1	0.998203	0.999936	Flower	MEblue
CSS0000943.1	0.99791	0.999983	Flower	MEblue
CSS0000946.1	0.9963	0.998467	Flower	MEblue
CSS0001005.1	0.984187	0.977775	Flower	MEblue
CSS0001080.1	0.997988	0.999792	Flower	MEblue
CSS0001109.1	0.995378	0.996411	Flower	MEblue
CSS0001153.1	0.993148	0.990174	Flower	MEblue
CSS0001171.1	0.994872	0.990672	Flower	MEblue
CSS0001206.1	0.996958	0.99931	Flower	MEblue
CSS0001219.1	0.986131	0.990131	Flower	MEblue
CSS0001253.1	0.997837	0.999776	Flower	MEblue
CSS0001295.1	0.967426	0.97929	Flower	MEblue
CSS0001443.1	0.997766	0.999997	Flower	MEblue
CSS0001466.1	0.979295	0.977431	Flower	MEblue
CSS0001472.1	0.960173	0.94816	Flower	MEblue
CSS0001572.1	0.997845	0.999994	Flower	MEblue
CSS0001591.2	0.97134	0.978229	Flower	MEblue
CSS0001601.1	0.994039	0.995406	Flower	MEblue
CSS0001604.1	0.967669	0.956131	Flower	MEblue
CSS0001633.1	0.998407	0.999895	Flower	MEblue
CSS0001730.1	0.961698	0.959559	Flower	MEblue
CSS0001736.1	0.997002	0.998847	Flower	MEblue
CSS0001747.1	0.99135	0.996431	Flower	MEblue
CSS0001748.1	0.983232	0.991448	Flower	MEblue
CSS0001771.1	0.994419	0.995695	Flower	MEblue
CSS0001803.1	0.974344	0.962831	Flower	MEblue
CSS0001817.1	0.998253	0.998694	Flower	MEblue
CSS0001878.1	0.997832	0.999995	Flower	MEblue
CSS0001883.1	0.997182	0.998121	Flower	MEblue
CSS0001966.1	0.953536	0.951908	Flower	MEblue
CSS0001973.1	0.998134	0.999568	Flower	MEblue
CSS0002119.1	0.980741	0.970057	Flower	MEblue
CSS0002152.1	0.979099	0.982462	Flower	MEblue
CSS0002163.1	0.998013	0.999082	Flower	MEblue
CSS0002165.1	0.997948	0.999893	Flower	MEblue
CSS0002195.1	0.958097	0.948385	Flower	MEblue
CSS0002234.1	0.988449	0.987913	Flower	MEblue
CSS0002247.1	0.997384	0.999798	Flower	MEblue
CSS0002274.1	0.987185	0.988819	Flower	MEblue
CSS0002290.1	0.974841	0.96521	Flower	MEblue
CSS0002359.1	0.998001	0.999697	Flower	MEblue
CSS0002505.1	0.997262	0.999407	Flower	MEblue
CSS0002540.1	0.997495	0.997507	Flower	MEblue
CSS0002548.1	0.997498	0.998612	Flower	MEblue
CSS0002642.1	0.997762	1	Flower	MEblue
CSS0002671.1	0.962082	0.961774	Flower	MEblue
CSS0002725.2	0.963615	0.9742	Flower	MEblue
CSS0002745.1	0.983075	0.986584	Flower	MEblue
CSS0002754.1	0.998806	0.998764	Flower	MEblue
CSS0002764.1	0.990412	0.986884	Flower	MEblue
CSS0002861.1	0.99623	0.997883	Flower	MEblue
CSS0002880.1	0.997984	0.999918	Flower	MEblue
CSS0002890.1	0.997684	0.999985	Flower	MEblue
CSS0002991.1	0.997823	0.999991	Flower	MEblue
CSS0003017.1	0.990263	0.993504	Flower	MEblue
CSS0003106.1	0.997886	0.999901	Flower	MEblue
CSS0003208.1	0.968525	0.967572	Flower	MEblue
CSS0003242.1	0.998064	0.999979	Flower	MEblue
CSS0003477.1	0.953178	0.968559	Flower	MEblue
CSS0003489.1	0.998041	0.999903	Flower	MEblue
CSS0003550.1	0.99514	0.99568	Flower	MEblue
CSS0003599.1	0.958079	0.939877	Flower	MEblue
CSS0003607.1	0.997302	0.999931	Flower	MEblue
CSS0003650.1	0.988389	0.991959	Flower	MEblue
CSS0003683.1	0.986016	0.976882	Flower	MEblue
CSS0003693.1	0.969402	0.968711	Flower	MEblue
CSS0003703.1	0.997032	0.999417	Flower	MEblue
CSS0003730.1	0.98829	0.985411	Flower	MEblue
CSS0003736.1	0.997899	0.999976	Flower	MEblue
CSS0003786.1	0.997182	0.998891	Flower	MEblue
CSS0003787.1	0.98847	0.986935	Flower	MEblue
CSS0003832.1	0.997909	0.999943	Flower	MEblue
CSS0003877.1	0.997793	0.999989	Flower	MEblue
CSS0003916.1	0.997857	0.999993	Flower	MEblue
CSS0003944.1	0.991343	0.984354	Flower	MEblue
CSS0003966.1	0.996248	0.998922	Flower	MEblue
CSS0003985.1	0.997723	0.999496	Flower	MEblue
CSS0003990.1	0.992564	0.996595	Flower	MEblue
CSS0004089.1	0.999204	0.998406	Flower	MEblue
CSS0004104.1	0.952059	0.954058	Flower	MEblue
CSS0004198.1	0.997824	0.99999	Flower	MEblue
CSS0004204.1	0.985342	0.991376	Flower	MEblue
CSS0004285.1	0.986669	0.993895	Flower	MEblue
CSS0004320.1	0.996638	0.993843	Flower	MEblue
CSS0004323.1	0.996254	0.997297	Flower	MEblue
CSS0004353.1	0.980164	0.986701	Flower	MEblue
CSS0004361.1	0.997684	0.999974	Flower	MEblue
CSS0004419.1	0.99715	0.99944	Flower	MEblue
CSS0004446.1	0.975913	0.978661	Flower	MEblue
CSS0004575.1	0.987054	0.987945	Flower	MEblue
CSS0004583.1	0.993985	0.996571	Flower	MEblue
CSS0004584.1	0.961544	0.953747	Flower	MEblue
CSS0004607.1	0.970561	0.965561	Flower	MEblue
CSS0004636.1	0.970994	0.981919	Flower	MEblue
CSS0004642.1	0.954802	0.962665	Flower	MEblue
CSS0004689.1	0.993208	0.989999	Flower	MEblue
CSS0004746.1	0.997762	1	Flower	MEblue
CSS0004748.1	0.99414	0.99139	Flower	MEblue
CSS0004928.1	0.997732	0.998582	Flower	MEblue
CSS0004958.1	0.997825	0.999992	Flower	MEblue
CSS0005013.1	0.997762	1	Flower	MEblue
CSS0005028.1	0.997807	0.999993	Flower	MEblue
CSS0005125.1	0.987111	0.983354	Flower	MEblue
CSS0005210.1	0.990834	0.993032	Flower	MEblue
CSS0005240.1	0.995285	0.993063	Flower	MEblue
CSS0005258.1	0.992035	0.987891	Flower	MEblue
CSS0005261.1	0.967126	0.975551	Flower	MEblue
CSS0005285.1	0.997858	0.99999	Flower	MEblue
CSS0005293.1	0.99775	0.999986	Flower	MEblue
CSS0005316.1	0.996347	0.99599	Flower	MEblue
CSS0005318.1	0.99788	0.999806	Flower	MEblue
CSS0005351.1	0.998003	0.999883	Flower	MEblue
CSS0005429.1	0.968577	0.971523	Flower	MEblue
CSS0005431.1	0.958676	0.970578	Flower	MEblue
CSS0005511.1	0.992073	0.994835	Flower	MEblue
CSS0005694.1	0.996888	0.992863	Flower	MEblue
CSS0005696.1	0.997857	0.999998	Flower	MEblue
CSS0005725.1	0.992366	0.990137	Flower	MEblue
CSS0005776.1	0.997676	0.999172	Flower	MEblue
CSS0005859.1	0.997991	0.999969	Flower	MEblue
CSS0005876.1	0.99489	0.997437	Flower	MEblue
CSS0005938.1	0.996414	0.999654	Flower	MEblue
CSS0005963.1	0.999263	0.999057	Flower	MEblue
CSS0005979.1	0.997762	1	Flower	MEblue
CSS0005980.1	0.984073	0.985015	Flower	MEblue
CSS0006112.1	0.998336	0.99968	Flower	MEblue
CSS0006261.1	0.982684	0.976216	Flower	MEblue
CSS0006279.1	0.976366	0.962413	Flower	MEblue
CSS0006290.1	0.990381	0.989315	Flower	MEblue
CSS0006307.1	0.967805	0.961935	Flower	MEblue
CSS0006341.1	0.965958	0.975043	Flower	MEblue
CSS0006411.1	0.997816	0.999976	Flower	MEblue
CSS0006425.1	0.999323	0.998496	Flower	MEblue
CSS0006506.1	0.986991	0.981687	Flower	MEblue
CSS0006549.1	0.987209	0.986753	Flower	MEblue
CSS0006695.1	0.997897	0.999959	Flower	MEblue
CSS0006731.1	0.988361	0.992498	Flower	MEblue
CSS0006941.1	0.993803	0.994896	Flower	MEblue
CSS0006972.1	0.976476	0.983286	Flower	MEblue
CSS0007005.1	0.997895	0.999836	Flower	MEblue
CSS0007012.1	0.953593	0.942819	Flower	MEblue
CSS0007034.1	0.974144	0.965522	Flower	MEblue
CSS0007084.1	0.996802	0.999679	Flower	MEblue
CSS0007086.1	0.997878	0.999997	Flower	MEblue
CSS0007135.1	0.992726	0.986634	Flower	MEblue
CSS0007152.1	0.997762	1	Flower	MEblue
CSS0007153.1	0.973203	0.966151	Flower	MEblue
CSS0007209.1	0.989297	0.994642	Flower	MEblue
CSS0007290.1	0.990728	0.990083	Flower	MEblue
CSS0007388.1	0.981846	0.983577	Flower	MEblue
CSS0007389.1	0.992052	0.99752	Flower	MEblue
CSS0007440.1	0.995682	0.999026	Flower	MEblue
CSS0007527.1	0.997394	0.997139	Flower	MEblue
CSS0007591.1	0.997795	0.999984	Flower	MEblue
CSS0007857.1	0.971736	0.977835	Flower	MEblue
CSS0007896.1	0.997872	0.999984	Flower	MEblue
CSS0007983.1	0.997762	1	Flower	MEblue
CSS0007992.1	0.997832	0.99999	Flower	MEblue
CSS0008001.1	0.978695	0.982634	Flower	MEblue
CSS0008040.1	0.997749	0.999979	Flower	MEblue
CSS0008055.1	0.998572	0.999687	Flower	MEblue
CSS0008104.1	0.999081	0.999258	Flower	MEblue
CSS0008211.1	0.97209	0.973575	Flower	MEblue
CSS0008410.1	0.956355	0.950767	Flower	MEblue
CSS0008420.1	0.951907	0.946178	Flower	MEblue
CSS0008434.1	0.998851	0.999783	Flower	MEblue
CSS0008459.1	0.984153	0.982846	Flower	MEblue
CSS0008470.1	0.993582	0.990943	Flower	MEblue
CSS0008541.1	0.994865	0.990249	Flower	MEblue
CSS0008715.1	0.972124	0.980356	Flower	MEblue
CSS0008742.1	0.98149	0.988706	Flower	MEblue
CSS0008838.1	0.997213	0.997428	Flower	MEblue
CSS0008856.1	0.957575	0.961402	Flower	MEblue
CSS0008883.1	0.998097	0.99919	Flower	MEblue
CSS0008906.1	0.953378	0.95308	Flower	MEblue
CSS0009033.1	0.998472	0.999667	Flower	MEblue
CSS0009038.1	0.998201	0.999964	Flower	MEblue
CSS0009118.1	0.997386	0.99959	Flower	MEblue
CSS0009124.1	0.996349	0.994947	Flower	MEblue
CSS0009131.1	0.997932	0.999984	Flower	MEblue
CSS0009170.1	0.96285	0.9472	Flower	MEblue
CSS0009175.1	0.990186	0.9831	Flower	MEblue
CSS0009243.1	0.9786	0.977283	Flower	MEblue
CSS0009260.1	0.991993	0.988992	Flower	MEblue
CSS0009339.1	0.998158	0.999852	Flower	MEblue
CSS0009410.1	0.964277	0.970353	Flower	MEblue
CSS0009453.1	0.997764	0.999996	Flower	MEblue
CSS0009495.1	0.997823	0.999996	Flower	MEblue
CSS0009555.1	0.997788	0.999988	Flower	MEblue
CSS0009594.1	0.998757	0.998827	Flower	MEblue
CSS0009595.1	0.993081	0.987679	Flower	MEblue
CSS0009719.1	0.997822	0.999997	Flower	MEblue
CSS0009721.1	0.97491	0.973033	Flower	MEblue
CSS0009723.1	0.99789	0.999945	Flower	MEblue
CSS0009764.1	0.993481	0.997866	Flower	MEblue
CSS0009769.1	0.997762	1	Flower	MEblue
CSS0009872.1	0.977357	0.986341	Flower	MEblue
CSS0009911.1	0.997593	0.997344	Flower	MEblue
CSS0010020.1	0.985038	0.976304	Flower	MEblue
CSS0010031.1	0.977391	0.972533	Flower	MEblue
CSS0010033.1	0.989266	0.995233	Flower	MEblue
CSS0010085.1	0.97486	0.971767	Flower	MEblue
CSS0010189.1	0.997762	1	Flower	MEblue
CSS0010212.1	0.978288	0.976206	Flower	MEblue
CSS0010219.1	0.99788	0.999981	Flower	MEblue
CSS0010220.1	0.9973	0.998642	Flower	MEblue
CSS0010236.1	0.998026	0.999965	Flower	MEblue
CSS0010258.1	0.969044	0.953436	Flower	MEblue
CSS0010279.1	0.997813	0.99999	Flower	MEblue
CSS0010283.1	0.997565	0.999988	Flower	MEblue
CSS0010297.1	0.954478	0.954874	Flower	MEblue
CSS0010316.1	0.975113	0.977222	Flower	MEblue
CSS0010353.1	0.998465	0.999783	Flower	MEblue
CSS0010388.4	0.978632	0.97054	Flower	MEblue
CSS0010467.1	0.997844	0.999778	Flower	MEblue
CSS0010619.1	0.997826	0.999995	Flower	MEblue
CSS0010653.1	0.99915	0.999017	Flower	MEblue
CSS0010676.1	0.950534	0.947668	Flower	MEblue
CSS0010697.1	0.997785	0.999976	Flower	MEblue
CSS0010879.1	0.997806	0.999995	Flower	MEblue
CSS0010926.1	0.994774	0.99882	Flower	MEblue
CSS0011107.1	0.997832	0.999992	Flower	MEblue
CSS0011144.1	0.989307	0.987409	Flower	MEblue
CSS0011201.1	0.997914	0.999953	Flower	MEblue
CSS0011241.1	0.997762	1	Flower	MEblue
CSS0011315.1	0.950534	0.951406	Flower	MEblue
CSS0011319.1	0.998314	0.999816	Flower	MEblue
CSS0011327.1	0.998686	0.999294	Flower	MEblue
CSS0011367.1	0.997826	0.999993	Flower	MEblue
CSS0011434.1	0.995174	0.995787	Flower	MEblue
CSS0011472.1	0.988966	0.98442	Flower	MEblue
CSS0011498.1	0.997722	0.999979	Flower	MEblue
CSS0011639.1	0.956934	0.943686	Flower	MEblue
CSS0011738.1	0.95301	0.95826	Flower	MEblue
CSS0011857.1	0.997762	1	Flower	MEblue
CSS0011863.1	0.997818	0.999993	Flower	MEblue
CSS0011867.1	0.961247	0.965606	Flower	MEblue
CSS0011892.1	0.997829	0.99999	Flower	MEblue
CSS0011914.1	0.997817	0.999994	Flower	MEblue
CSS0011925.1	0.989123	0.993659	Flower	MEblue
CSS0011946.1	0.986682	0.985639	Flower	MEblue
CSS0012056.1	0.976908	0.976814	Flower	MEblue
CSS0012078.1	0.998116	0.99947	Flower	MEblue
CSS0012080.1	0.984656	0.991103	Flower	MEblue
CSS0012214.1	0.998146	0.999972	Flower	MEblue
CSS0012365.1	0.998263	0.999762	Flower	MEblue
CSS0012366.1	0.99777	0.999982	Flower	MEblue
CSS0012374.1	0.994687	0.994408	Flower	MEblue
CSS0012448.1	0.962586	0.949242	Flower	MEblue
CSS0012482.1	0.996887	0.993976	Flower	MEblue
CSS0012514.3	0.953536	0.956946	Flower	MEblue
CSS0012519.1	0.973336	0.970626	Flower	MEblue
CSS0012567.1	0.980934	0.979405	Flower	MEblue
CSS0012731.1	0.997678	0.999603	Flower	MEblue
CSS0012733.1	0.968053	0.958313	Flower	MEblue
CSS0012759.1	0.976763	0.968692	Flower	MEblue
CSS0012850.1	0.994458	0.989124	Flower	MEblue
CSS0012873.1	0.997762	1	Flower	MEblue
CSS0012909.1	0.96371	0.959911	Flower	MEblue
CSS0013029.1	0.997838	0.999993	Flower	MEblue
CSS0013051.1	0.997848	0.999997	Flower	MEblue
CSS0013171.1	0.954751	0.938151	Flower	MEblue
CSS0013188.1	0.996049	0.995603	Flower	MEblue
CSS0013221.1	0.997856	0.999991	Flower	MEblue
CSS0013247.1	0.979194	0.979303	Flower	MEblue
CSS0013248.1	0.962469	0.973585	Flower	MEblue
CSS0013289.1	0.995799	0.997684	Flower	MEblue
CSS0013332.1	0.997973	0.999938	Flower	MEblue
CSS0013468.1	0.967168	0.951011	Flower	MEblue
CSS0013530.1	0.998002	0.999991	Flower	MEblue
CSS0013568.1	0.977314	0.974587	Flower	MEblue
CSS0013608.1	0.980184	0.983658	Flower	MEblue
CSS0013677.1	0.958245	0.956232	Flower	MEblue
CSS0013717.1	0.990379	0.993027	Flower	MEblue
CSS0013728.1	0.966274	0.952782	Flower	MEblue
CSS0013732.1	0.998213	0.999946	Flower	MEblue
CSS0013747.1	0.989354	0.984657	Flower	MEblue
CSS0013794.1	0.986241	0.994934	Flower	MEblue
CSS0013839.1	0.9979	0.999867	Flower	MEblue
CSS0013907.1	0.997762	1	Flower	MEblue
CSS0013978.1	0.973617	0.968001	Flower	MEblue
CSS0014044.1	0.997636	0.999987	Flower	MEblue
CSS0014050.1	0.997823	0.999993	Flower	MEblue
CSS0014059.1	0.99496	0.994721	Flower	MEblue
CSS0014061.1	0.98937	0.98681	Flower	MEblue
CSS0014097.1	0.997956	0.99998	Flower	MEblue
CSS0014115.1	0.997242	0.998565	Flower	MEblue
CSS0014145.1	0.954224	0.963477	Flower	MEblue
CSS0014169.1	0.979885	0.970619	Flower	MEblue
CSS0014198.1	0.995425	0.99748	Flower	MEblue
CSS0014200.1	0.997777	0.999995	Flower	MEblue
CSS0014269.1	0.957507	0.963448	Flower	MEblue
CSS0014329.1	0.984612	0.984555	Flower	MEblue
CSS0014397.1	0.994723	0.994994	Flower	MEblue
CSS0014407.1	0.994942	0.992154	Flower	MEblue
CSS0014422.1	0.997186	0.999922	Flower	MEblue
CSS0014427.1	0.989153	0.988421	Flower	MEblue
CSS0014498.1	0.975104	0.96835	Flower	MEblue
CSS0014501.1	0.982047	0.974669	Flower	MEblue
CSS0014545.1	0.960996	0.942642	Flower	MEblue
CSS0014604.1	0.968893	0.966842	Flower	MEblue
CSS0014807.1	0.970883	0.981927	Flower	MEblue
CSS0014844.1	0.997762	1	Flower	MEblue
CSS0014857.1	0.997883	0.999995	Flower	MEblue
CSS0014887.1	0.99785	0.999987	Flower	MEblue
CSS0014962.5	0.96638	0.958715	Flower	MEblue
CSS0015134.1	0.962432	0.956175	Flower	MEblue
CSS0015136.1	0.975591	0.976867	Flower	MEblue
CSS0015192.1	0.996388	0.995912	Flower	MEblue
CSS0015251.1	0.982048	0.979402	Flower	MEblue
CSS0015263.1	0.953869	0.956867	Flower	MEblue
CSS0015291.1	0.977402	0.970576	Flower	MEblue
CSS0015348.1	0.996149	0.998094	Flower	MEblue
CSS0015355.1	0.974448	0.979359	Flower	MEblue
CSS0015362.1	0.993348	0.986928	Flower	MEblue
CSS0015464.1	0.963654	0.950896	Flower	MEblue
CSS0015496.1	0.997813	0.999994	Flower	MEblue
CSS0015500.1	0.9976	0.99912	Flower	MEblue
CSS0015573.2	0.974067	0.980337	Flower	MEblue
CSS0015598.1	0.997824	0.999995	Flower	MEblue
CSS0015610.1	0.99666	0.999455	Flower	MEblue
CSS0015617.1	0.989886	0.983535	Flower	MEblue
CSS0015627.1	0.997976	0.999959	Flower	MEblue
CSS0015628.1	0.984948	0.974489	Flower	MEblue
CSS0015642.1	0.991279	0.991056	Flower	MEblue
CSS0015709.1	0.960112	0.958563	Flower	MEblue
CSS0015729.1	0.997857	0.999996	Flower	MEblue
CSS0015755.1	0.968419	0.958753	Flower	MEblue
CSS0015778.1	0.997886	0.999849	Flower	MEblue
CSS0015820.1	0.997762	1	Flower	MEblue
CSS0015831.1	0.994763	0.995701	Flower	MEblue
CSS0015839.1	0.982475	0.986905	Flower	MEblue
CSS0015846.1	0.988147	0.978613	Flower	MEblue
CSS0015868.1	0.976764	0.982897	Flower	MEblue
CSS0015940.1	0.966124	0.967641	Flower	MEblue
CSS0015969.1	0.980217	0.978822	Flower	MEblue
CSS0016012.1	0.997894	0.999986	Flower	MEblue
CSS0016027.1	0.997166	0.99977	Flower	MEblue
CSS0016064.1	0.990264	0.993305	Flower	MEblue
CSS0016066.1	0.992759	0.992726	Flower	MEblue
CSS0016078.1	0.976421	0.973812	Flower	MEblue
CSS0016086.1	0.997999	0.999975	Flower	MEblue
CSS0016103.1	0.995328	0.991394	Flower	MEblue
CSS0016160.1	0.974083	0.967708	Flower	MEblue
CSS0016218.1	0.983001	0.981857	Flower	MEblue
CSS0016299.1	0.986528	0.982756	Flower	MEblue
CSS0016309.1	0.99779	0.999993	Flower	MEblue
CSS0016336.1	0.996492	0.999724	Flower	MEblue
CSS0016349.1	0.997716	0.999925	Flower	MEblue
CSS0016359.1	0.986714	0.989558	Flower	MEblue
CSS0016423.1	0.996838	0.999831	Flower	MEblue
CSS0016451.1	0.998063	0.994686	Flower	MEblue
CSS0016465.1	0.997762	1	Flower	MEblue
CSS0016509.1	0.968871	0.966152	Flower	MEblue
CSS0016515.1	0.99797	0.999935	Flower	MEblue
CSS0016535.1	0.997778	0.999994	Flower	MEblue
CSS0016576.1	0.9976	0.99912	Flower	MEblue
CSS0016685.1	0.997717	0.999996	Flower	MEblue
CSS0016688.1	0.955925	0.96482	Flower	MEblue
CSS0016698.1	0.997636	0.999838	Flower	MEblue
CSS0016742.1	0.997871	0.999995	Flower	MEblue
CSS0016792.1	0.995614	0.996529	Flower	MEblue
CSS0016895.1	0.998101	0.999982	Flower	MEblue
CSS0016929.1	0.997156	0.999935	Flower	MEblue
CSS0016950.1	0.969065	0.973667	Flower	MEblue
CSS0016983.1	0.962189	0.949528	Flower	MEblue
CSS0017022.1	0.997762	1	Flower	MEblue
CSS0017046.1	0.97185	0.957369	Flower	MEblue
CSS0017067.1	0.996859	0.998113	Flower	MEblue
CSS0017096.1	0.976217	0.984186	Flower	MEblue
CSS0017163.1	0.99492	0.998881	Flower	MEblue
CSS0017228.1	0.989023	0.992959	Flower	MEblue
CSS0017272.1	0.997887	0.999893	Flower	MEblue
CSS0017277.1	0.959861	0.969003	Flower	MEblue
CSS0017308.1	0.997926	0.99911	Flower	MEblue
CSS0017323.1	0.964408	0.948141	Flower	MEblue
CSS0017402.1	0.99775	0.999986	Flower	MEblue
CSS0017424.1	0.997966	0.999985	Flower	MEblue
CSS0017449.1	0.965836	0.977746	Flower	MEblue
CSS0017451.1	0.997219	0.994571	Flower	MEblue
CSS0017489.1	0.986823	0.985723	Flower	MEblue
CSS0017660.1	0.998874	0.999406	Flower	MEblue
CSS0017672.1	0.997814	0.999993	Flower	MEblue
CSS0017690.1	0.998477	0.998886	Flower	MEblue
CSS0017751.1	0.997863	0.999986	Flower	MEblue
CSS0017764.1	0.998619	0.998787	Flower	MEblue
CSS0017849.1	0.997597	0.998748	Flower	MEblue
CSS0017852.1	0.994038	0.99674	Flower	MEblue
CSS0017903.1	0.997814	0.999995	Flower	MEblue
CSS0017929.1	0.997809	0.999995	Flower	MEblue
CSS0017983.1	0.985909	0.991989	Flower	MEblue
CSS0018007.1	0.977008	0.970932	Flower	MEblue
CSS0018017.1	0.99405	0.993557	Flower	MEblue
CSS0018121.1	0.997874	0.999966	Flower	MEblue
CSS0018158.1	0.961799	0.970576	Flower	MEblue
CSS0018184.1	0.99784	0.999998	Flower	MEblue
CSS0018299.1	0.99565	0.996997	Flower	MEblue
CSS0018347.1	0.997092	0.999654	Flower	MEblue
CSS0018455.1	0.997783	0.9999	Flower	MEblue
CSS0018472.1	0.998031	0.999969	Flower	MEblue
CSS0018521.1	0.997867	0.999955	Flower	MEblue
CSS0018540.1	0.997867	0.99996	Flower	MEblue
CSS0018554.1	0.997938	0.999987	Flower	MEblue
CSS0018588.1	0.992247	0.985176	Flower	MEblue
CSS0018638.1	0.997917	0.999966	Flower	MEblue
CSS0018646.1	0.998235	0.999963	Flower	MEblue
CSS0018656.1	0.977627	0.973924	Flower	MEblue
CSS0018699.1	0.998208	0.99989	Flower	MEblue
CSS0018731.1	0.997821	0.99999	Flower	MEblue
CSS0018735.1	0.997845	0.999993	Flower	MEblue
CSS0018770.1	0.997752	0.99525	Flower	MEblue
CSS0018824.1	0.995101	0.995299	Flower	MEblue
CSS0018829.1	0.997848	0.999978	Flower	MEblue
CSS0018842.2	0.991992	0.992745	Flower	MEblue
CSS0018870.1	0.987084	0.98183	Flower	MEblue
CSS0018888.1	0.996909	0.9968	Flower	MEblue
CSS0018990.1	0.997248	0.998342	Flower	MEblue
CSS0019106.1	0.997892	0.999994	Flower	MEblue
CSS0019115.1	0.997854	0.999983	Flower	MEblue
CSS0019123.1	0.997762	1	Flower	MEblue
CSS0019156.1	0.995932	0.99605	Flower	MEblue
CSS0019216.1	0.995695	0.998996	Flower	MEblue
CSS0019269.1	0.950756	0.965929	Flower	MEblue
CSS0019285.1	0.982427	0.989309	Flower	MEblue
CSS0019311.1	0.997903	0.999987	Flower	MEblue
CSS0019360.1	0.998527	0.999776	Flower	MEblue
CSS0019366.1	0.99678	0.998075	Flower	MEblue
CSS0019370.1	0.997848	0.99995	Flower	MEblue
CSS0019396.1	0.951555	0.940213	Flower	MEblue
CSS0019419.1	0.96801	0.956799	Flower	MEblue
CSS0019435.1	0.998557	0.999511	Flower	MEblue
CSS0019559.1	0.99775	0.999976	Flower	MEblue
CSS0019579.1	0.997889	0.999956	Flower	MEblue
CSS0019669.1	0.991675	0.991814	Flower	MEblue
CSS0019852.1	0.995231	0.997994	Flower	MEblue
CSS0019916.1	0.987483	0.991449	Flower	MEblue
CSS0019966.1	0.998025	0.999906	Flower	MEblue
CSS0020107.1	0.962843	0.956315	Flower	MEblue
CSS0020111.1	0.985984	0.990694	Flower	MEblue
CSS0020177.1	0.997762	1	Flower	MEblue
CSS0020276.1	0.976279	0.975376	Flower	MEblue
CSS0020294.1	0.998027	0.999638	Flower	MEblue
CSS0020328.1	0.996938	0.999229	Flower	MEblue
CSS0020337.1	0.997985	0.999973	Flower	MEblue
CSS0020411.1	0.964195	0.960056	Flower	MEblue
CSS0020435.1	0.996271	0.992028	Flower	MEblue
CSS0020469.1	0.986823	0.976262	Flower	MEblue
CSS0020561.1	0.995883	0.997506	Flower	MEblue
CSS0020597.2	0.954685	0.936995	Flower	MEblue
CSS0020640.1	0.989009	0.9914	Flower	MEblue
CSS0020646.1	0.998755	0.996674	Flower	MEblue
CSS0020655.1	0.997886	0.999984	Flower	MEblue
CSS0020864.2	0.981507	0.972847	Flower	MEblue
CSS0020880.1	0.998398	0.999925	Flower	MEblue
CSS0020900.1	0.968734	0.960425	Flower	MEblue
CSS0020976.1	0.997762	1	Flower	MEblue
CSS0020993.1	0.9947	0.99696	Flower	MEblue
CSS0021044.1	0.985512	0.989851	Flower	MEblue
CSS0021061.2	0.98003	0.986601	Flower	MEblue
CSS0021139.1	0.995521	0.997844	Flower	MEblue
CSS0021165.1	0.995677	0.994592	Flower	MEblue
CSS0021240.1	0.955185	0.9436	Flower	MEblue
CSS0021294.1	0.974973	0.971755	Flower	MEblue
CSS0021301.3	0.997842	0.99999	Flower	MEblue
CSS0021309.1	0.986746	0.981898	Flower	MEblue
CSS0021322.1	0.982386	0.979924	Flower	MEblue
CSS0021367.1	0.992815	0.992725	Flower	MEblue
CSS0021391.2	0.997857	0.999996	Flower	MEblue
CSS0021474.1	0.978001	0.970802	Flower	MEblue
CSS0021476.1	0.995712	0.994023	Flower	MEblue
CSS0021510.1	0.99538	0.998217	Flower	MEblue
CSS0021676.1	0.972892	0.968867	Flower	MEblue
CSS0021705.1	0.955872	0.946404	Flower	MEblue
CSS0021718.1	0.997386	0.998869	Flower	MEblue
CSS0021775.1	0.994684	0.994294	Flower	MEblue
CSS0021789.1	0.992055	0.996335	Flower	MEblue
CSS0021827.1	0.977794	0.966573	Flower	MEblue
CSS0021872.1	0.997855	0.999992	Flower	MEblue
CSS0021943.1	0.997923	0.999978	Flower	MEblue
CSS0022035.1	0.998378	0.999913	Flower	MEblue
CSS0022040.1	0.959027	0.956852	Flower	MEblue
CSS0022080.1	0.997822	0.999991	Flower	MEblue
CSS0022096.1	0.997186	0.999748	Flower	MEblue
CSS0022113.1	0.962104	0.955057	Flower	MEblue
CSS0022209.1	0.997978	0.999987	Flower	MEblue
CSS0022211.1	0.991355	0.987081	Flower	MEblue
CSS0022293.1	0.971907	0.971286	Flower	MEblue
CSS0022323.1	0.997762	1	Flower	MEblue
CSS0022325.1	0.966838	0.953141	Flower	MEblue
CSS0022401.1	0.987201	0.993731	Flower	MEblue
CSS0022419.1	0.997762	1	Flower	MEblue
CSS0022496.1	0.997755	0.999978	Flower	MEblue
CSS0022500.1	0.959009	0.954605	Flower	MEblue
CSS0022546.1	0.989436	0.984925	Flower	MEblue
CSS0022642.1	0.977441	0.986506	Flower	MEblue
CSS0022658.1	0.993634	0.98631	Flower	MEblue
CSS0022678.1	0.972541	0.975978	Flower	MEblue
CSS0022765.1	0.997786	0.999791	Flower	MEblue
CSS0022826.1	0.994588	0.988772	Flower	MEblue
CSS0022867.1	0.997762	1	Flower	MEblue
CSS0022940.1	0.997958	0.99999	Flower	MEblue
CSS0022951.1	0.993431	0.99735	Flower	MEblue
CSS0022967.1	0.983493	0.981709	Flower	MEblue
CSS0023028.1	0.998764	0.999823	Flower	MEblue
CSS0023062.1	0.997796	0.999985	Flower	MEblue
CSS0023083.1	0.997027	0.999736	Flower	MEblue
CSS0023088.1	0.997944	0.999692	Flower	MEblue
CSS0023095.1	0.961845	0.958624	Flower	MEblue
CSS0023130.1	0.997945	0.999979	Flower	MEblue
CSS0023146.1	0.985609	0.989127	Flower	MEblue
CSS0023163.1	0.969706	0.975693	Flower	MEblue
CSS0023210.1	0.997636	0.999513	Flower	MEblue
CSS0023223.1	0.995169	0.995786	Flower	MEblue
CSS0023230.1	0.999484	0.998806	Flower	MEblue
CSS0023277.1	0.997765	0.999992	Flower	MEblue
CSS0023288.1	0.997793	0.999995	Flower	MEblue
CSS0023358.1	0.99149	0.99551	Flower	MEblue
CSS0023398.1	0.993146	0.998234	Flower	MEblue
CSS0023400.1	0.974633	0.965116	Flower	MEblue
CSS0023412.1	0.997713	0.999996	Flower	MEblue
CSS0023434.1	0.992336	0.997719	Flower	MEblue
CSS0023497.1	0.992711	0.995662	Flower	MEblue
CSS0023510.1	0.996506	0.995114	Flower	MEblue
CSS0023518.1	0.995967	0.993726	Flower	MEblue
CSS0023586.1	0.997757	0.999999	Flower	MEblue
CSS0023624.1	0.994698	0.998825	Flower	MEblue
CSS0023656.1	0.995624	0.999378	Flower	MEblue
CSS0023753.1	0.999823	0.998424	Flower	MEblue
CSS0023761.1	0.997788	0.999234	Flower	MEblue
CSS0023839.1	0.996429	0.99753	Flower	MEblue
CSS0023978.1	0.988927	0.980753	Flower	MEblue
CSS0023999.1	0.994661	0.995558	Flower	MEblue
CSS0024001.1	0.998073	0.99989	Flower	MEblue
CSS0024125.1	0.966369	0.965022	Flower	MEblue
CSS0024187.1	0.996341	0.998227	Flower	MEblue
CSS0024200.1	0.997027	0.995569	Flower	MEblue
CSS0024260.1	0.997889	0.999956	Flower	MEblue
CSS0024296.1	0.997981	0.999914	Flower	MEblue
CSS0024371.1	0.976417	0.973113	Flower	MEblue
CSS0024467.1	0.998293	0.997184	Flower	MEblue
CSS0024483.1	0.974644	0.962592	Flower	MEblue
CSS0024484.1	0.997842	0.999991	Flower	MEblue
CSS0024588.1	0.964641	0.962772	Flower	MEblue
CSS0024739.1	0.997769	0.999993	Flower	MEblue
CSS0024789.1	0.961388	0.952784	Flower	MEblue
CSS0024852.1	0.998508	0.999704	Flower	MEblue
CSS0025095.1	0.99615	0.9972	Flower	MEblue
CSS0025110.1	0.997867	0.999992	Flower	MEblue
CSS0025172.1	0.995133	0.998756	Flower	MEblue
CSS0025185.1	0.998125	0.995952	Flower	MEblue
CSS0025197.1	0.990227	0.983788	Flower	MEblue
CSS0025259.1	0.997888	0.999982	Flower	MEblue
CSS0025299.1	0.993362	0.992161	Flower	MEblue
CSS0025309.1	0.990961	0.987501	Flower	MEblue
CSS0025378.1	0.997834	0.999991	Flower	MEblue
CSS0025422.1	0.996788	0.990385	Flower	MEblue
CSS0025485.1	0.967566	0.973546	Flower	MEblue
CSS0025537.1	0.997783	0.999993	Flower	MEblue
CSS0025553.1	0.985506	0.973751	Flower	MEblue
CSS0025618.1	0.997784	0.999995	Flower	MEblue
CSS0025704.1	0.999608	0.998345	Flower	MEblue
CSS0025769.1	0.974594	0.962713	Flower	MEblue
CSS0025874.1	0.998044	0.999779	Flower	MEblue
CSS0025881.1	0.986388	0.992478	Flower	MEblue
CSS0025890.1	0.997509	0.998812	Flower	MEblue
CSS0026008.4	0.95267	0.935877	Flower	MEblue
CSS0026012.1	0.993777	0.992373	Flower	MEblue
CSS0026045.1	0.99792	0.999987	Flower	MEblue
CSS0026066.1	0.997625	0.99999	Flower	MEblue
CSS0026169.1	0.993006	0.998151	Flower	MEblue
CSS0026220.1	0.988297	0.994494	Flower	MEblue
CSS0026224.1	0.998771	0.999728	Flower	MEblue
CSS0026225.1	0.99783	0.999998	Flower	MEblue
CSS0026246.1	0.99772	0.999993	Flower	MEblue
CSS0026272.1	0.997804	0.999993	Flower	MEblue
CSS0026276.1	0.997911	0.999973	Flower	MEblue
CSS0026404.1	0.979344	0.978256	Flower	MEblue
CSS0026423.1	0.998284	0.999956	Flower	MEblue
CSS0026442.1	0.954291	0.942805	Flower	MEblue
CSS0026454.1	0.951198	0.954288	Flower	MEblue
CSS0026464.1	0.997797	0.999992	Flower	MEblue
CSS0026483.1	0.997787	0.999996	Flower	MEblue
CSS0026492.1	0.998163	0.996129	Flower	MEblue
CSS0026509.1	0.997913	0.999971	Flower	MEblue
CSS0026510.1	0.979427	0.974368	Flower	MEblue
CSS0026539.1	0.957072	0.963161	Flower	MEblue
CSS0026613.1	0.971878	0.965771	Flower	MEblue
CSS0026621.1	0.961286	0.972669	Flower	MEblue
CSS0026754.1	0.99666	0.999455	Flower	MEblue
CSS0026762.1	0.995539	0.999162	Flower	MEblue
CSS0026774.1	0.992695	0.997824	Flower	MEblue
CSS0026799.1	0.979207	0.977806	Flower	MEblue
CSS0026848.1	0.997644	0.99924	Flower	MEblue
CSS0026891.1	0.9855	0.981361	Flower	MEblue
CSS0026916.1	0.973109	0.96886	Flower	MEblue
CSS0026951.1	0.995963	0.989946	Flower	MEblue
CSS0027052.1	0.99648	0.995965	Flower	MEblue
CSS0027139.1	0.998063	0.996845	Flower	MEblue
CSS0027172.1	0.989826	0.986751	Flower	MEblue
CSS0027358.1	0.998768	0.994666	Flower	MEblue
CSS0027361.1	0.991263	0.992536	Flower	MEblue
CSS0027377.1	0.953037	0.948778	Flower	MEblue
CSS0027422.1	0.962378	0.954755	Flower	MEblue
CSS0027481.1	0.997737	0.999949	Flower	MEblue
CSS0027618.1	0.998478	0.998917	Flower	MEblue
CSS0027630.1	0.994512	0.994643	Flower	MEblue
CSS0027752.1	0.996711	0.999802	Flower	MEblue
CSS0027774.1	0.997799	0.999995	Flower	MEblue
CSS0027802.1	0.971517	0.960634	Flower	MEblue
CSS0027852.1	0.987812	0.986204	Flower	MEblue
CSS0027871.1	0.997867	0.99999	Flower	MEblue
CSS0027882.1	0.992003	0.993851	Flower	MEblue
CSS0028032.1	0.986208	0.990979	Flower	MEblue
CSS0028080.1	0.998279	0.999776	Flower	MEblue
CSS0028159.1	0.997857	0.999988	Flower	MEblue
CSS0028169.1	0.997818	0.999993	Flower	MEblue
CSS0028248.1	0.99146	0.987078	Flower	MEblue
CSS0028267.1	0.973817	0.975447	Flower	MEblue
CSS0028408.1	0.997827	0.999983	Flower	MEblue
CSS0028450.1	0.997876	0.999996	Flower	MEblue
CSS0028488.1	0.998702	0.999679	Flower	MEblue
CSS0028512.1	0.996415	0.998057	Flower	MEblue
CSS0028587.1	0.994948	0.997802	Flower	MEblue
CSS0028728.1	0.997109	0.999018	Flower	MEblue
CSS0028729.1	0.997353	0.998966	Flower	MEblue
CSS0028731.1	0.994932	0.998471	Flower	MEblue
CSS0028733.1	0.955312	0.957666	Flower	MEblue
CSS0028749.1	0.997093	0.998761	Flower	MEblue
CSS0028833.1	0.977558	0.982461	Flower	MEblue
CSS0028843.2	0.984281	0.974673	Flower	MEblue
CSS0028887.1	0.998199	0.998106	Flower	MEblue
CSS0028888.1	0.997822	0.999991	Flower	MEblue
CSS0028920.1	0.975925	0.964914	Flower	MEblue
CSS0029021.1	0.997575	0.99999	Flower	MEblue
CSS0029063.1	0.997805	0.999997	Flower	MEblue
CSS0029079.1	0.998125	0.999908	Flower	MEblue
CSS0029105.2	0.998173	0.999466	Flower	MEblue
CSS0029109.1	0.998441	0.999542	Flower	MEblue
CSS0029219.1	0.997753	0.999999	Flower	MEblue
CSS0029226.1	0.994533	0.992186	Flower	MEblue
CSS0029246.1	0.963287	0.952458	Flower	MEblue
CSS0029283.1	0.997796	0.999352	Flower	MEblue
CSS0029362.1	0.997744	0.99998	Flower	MEblue
CSS0029380.1	0.993571	0.989047	Flower	MEblue
CSS0029411.1	0.993612	0.991212	Flower	MEblue
CSS0029458.1	0.985148	0.985087	Flower	MEblue
CSS0029461.1	0.991273	0.983631	Flower	MEblue
CSS0029533.1	0.997762	1	Flower	MEblue
CSS0029619.1	0.995649	0.997285	Flower	MEblue
CSS0029656.1	0.994878	0.995111	Flower	MEblue
CSS0029810.1	0.986969	0.982322	Flower	MEblue
CSS0029814.1	0.997972	0.999961	Flower	MEblue
CSS0029875.2	0.998745	0.997433	Flower	MEblue
CSS0029921.1	0.996541	0.997345	Flower	MEblue
CSS0029989.1	0.997659	0.995424	Flower	MEblue
CSS0030005.1	0.996742	0.999077	Flower	MEblue
CSS0030046.1	0.996535	0.99504	Flower	MEblue
CSS0030050.1	0.997818	0.999996	Flower	MEblue
CSS0030091.1	0.993411	0.997815	Flower	MEblue
CSS0030106.1	0.997821	0.999992	Flower	MEblue
CSS0030126.1	0.998906	0.99965	Flower	MEblue
CSS0030230.1	0.951585	0.93635	Flower	MEblue
CSS0030401.1	0.997876	0.999979	Flower	MEblue
CSS0030421.1	0.998145	0.996042	Flower	MEblue
CSS0030443.1	0.997762	1	Flower	MEblue
CSS0030451.1	0.997887	0.999431	Flower	MEblue
CSS0030469.1	0.993285	0.998122	Flower	MEblue
CSS0030481.1	0.992678	0.992277	Flower	MEblue
CSS0030509.1	0.997824	0.999993	Flower	MEblue
CSS0030536.1	0.981721	0.969621	Flower	MEblue
CSS0030565.1	0.997281	0.997408	Flower	MEblue
CSS0030568.1	0.962367	0.960327	Flower	MEblue
CSS0030585.1	0.997336	0.999752	Flower	MEblue
CSS0030807.1	0.982121	0.985637	Flower	MEblue
CSS0030832.1	0.997955	0.999891	Flower	MEblue
CSS0030834.1	0.99777	0.999742	Flower	MEblue
CSS0030879.1	0.996876	0.999371	Flower	MEblue
CSS0031041.1	0.996829	0.998332	Flower	MEblue
CSS0031059.1	0.997838	0.998586	Flower	MEblue
CSS0031161.1	0.989791	0.986501	Flower	MEblue
CSS0031180.1	0.992164	0.986888	Flower	MEblue
CSS0031213.1	0.996937	0.999867	Flower	MEblue
CSS0031389.1	0.998367	0.999787	Flower	MEblue
CSS0031391.1	0.988125	0.992638	Flower	MEblue
CSS0031556.1	0.997815	0.999995	Flower	MEblue
CSS0031558.1	0.997943	0.999979	Flower	MEblue
CSS0031565.1	0.993321	0.991655	Flower	MEblue
CSS0031618.1	0.99791	0.999983	Flower	MEblue
CSS0031639.1	0.995472	0.996209	Flower	MEblue
CSS0031693.1	0.997383	0.99837	Flower	MEblue
CSS0031765.1	0.997788	0.999989	Flower	MEblue
CSS0031785.1	0.998567	0.998946	Flower	MEblue
CSS0031959.1	0.996031	0.999097	Flower	MEblue
CSS0032074.1	0.98834	0.984946	Flower	MEblue
CSS0032075.1	0.998091	0.999359	Flower	MEblue
CSS0032112.1	0.999541	0.998474	Flower	MEblue
CSS0032187.1	0.977375	0.970188	Flower	MEblue
CSS0032259.1	0.981596	0.983945	Flower	MEblue
CSS0032388.1	0.996599	0.997709	Flower	MEblue
CSS0032460.1	0.997762	1	Flower	MEblue
CSS0032501.1	0.991525	0.987805	Flower	MEblue
CSS0032625.1	0.979486	0.977701	Flower	MEblue
CSS0032632.1	0.997847	0.999992	Flower	MEblue
CSS0032636.1	0.991335	0.994707	Flower	MEblue
CSS0032649.1	0.985092	0.99202	Flower	MEblue
CSS0032739.1	0.997901	0.99997	Flower	MEblue
CSS0032741.1	0.97469	0.974197	Flower	MEblue
CSS0032814.1	0.978758	0.972377	Flower	MEblue
CSS0032838.1	0.998138	0.999692	Flower	MEblue
CSS0032898.1	0.997762	1	Flower	MEblue
CSS0032907.1	0.997762	1	Flower	MEblue
CSS0032926.1	0.998158	0.999852	Flower	MEblue
CSS0032945.1	0.999242	0.998495	Flower	MEblue
CSS0033014.1	0.997731	0.999976	Flower	MEblue
CSS0033029.1	0.997518	0.99998	Flower	MEblue
CSS0033107.1	0.997544	0.997119	Flower	MEblue
CSS0033287.1	0.99857	0.997529	Flower	MEblue
CSS0033291.1	0.990327	0.983277	Flower	MEblue
CSS0033322.1	0.997718	0.999414	Flower	MEblue
CSS0033364.1	0.988617	0.988073	Flower	MEblue
CSS0033394.1	0.997823	0.999992	Flower	MEblue
CSS0033464.1	0.998014	0.999986	Flower	MEblue
CSS0033525.1	0.991923	0.99631	Flower	MEblue
CSS0033579.1	0.997722	0.999993	Flower	MEblue
CSS0033632.1	0.985697	0.990989	Flower	MEblue
CSS0033713.1	0.983923	0.978137	Flower	MEblue
CSS0033728.1	0.997762	1	Flower	MEblue
CSS0033763.1	0.997585	0.999985	Flower	MEblue
CSS0033780.1	0.99751	0.999752	Flower	MEblue
CSS0033863.1	0.997814	0.999993	Flower	MEblue
CSS0033872.1	0.997823	0.99999	Flower	MEblue
CSS0033879.1	0.998038	0.999919	Flower	MEblue
CSS0034016.1	0.997868	0.99772	Flower	MEblue
CSS0034017.1	0.971166	0.969295	Flower	MEblue
CSS0034123.1	0.997832	0.999992	Flower	MEblue
CSS0034135.1	0.997832	0.999992	Flower	MEblue
CSS0034161.1	0.996364	0.999314	Flower	MEblue
CSS0034165.1	0.997807	0.999987	Flower	MEblue
CSS0034275.1	0.991503	0.995445	Flower	MEblue
CSS0034327.1	0.991034	0.984832	Flower	MEblue
CSS0034329.1	0.983617	0.971559	Flower	MEblue
CSS0034452.1	0.966053	0.96597	Flower	MEblue
CSS0034474.1	0.967564	0.974234	Flower	MEblue
CSS0034483.1	0.991307	0.989468	Flower	MEblue
CSS0034494.1	0.978493	0.987476	Flower	MEblue
CSS0034498.1	0.959009	0.954605	Flower	MEblue
CSS0034507.1	0.997881	0.999898	Flower	MEblue
CSS0034516.1	0.997863	0.999964	Flower	MEblue
CSS0034517.1	0.99791	0.999938	Flower	MEblue
CSS0034522.1	0.983057	0.977768	Flower	MEblue
CSS0034530.1	0.966682	0.96515	Flower	MEblue
CSS0034563.1	0.99706	0.999683	Flower	MEblue
CSS0034621.1	0.976545	0.98204	Flower	MEblue
CSS0034628.1	0.997804	0.99999	Flower	MEblue
CSS0034653.1	0.997844	0.999991	Flower	MEblue
CSS0034739.1	0.975755	0.96972	Flower	MEblue
CSS0034747.1	0.971215	0.962363	Flower	MEblue
CSS0034824.1	0.962375	0.960854	Flower	MEblue
CSS0034907.1	0.977982	0.979899	Flower	MEblue
CSS0034920.1	0.950692	0.952704	Flower	MEblue
CSS0034956.1	0.998477	0.998886	Flower	MEblue
CSS0035048.1	0.9978	0.999994	Flower	MEblue
CSS0035049.1	0.992395	0.990179	Flower	MEblue
CSS0035151.1	0.96071	0.941105	Flower	MEblue
CSS0035162.1	0.977358	0.967126	Flower	MEblue
CSS0035180.1	0.972671	0.976757	Flower	MEblue
CSS0035196.1	0.992631	0.991442	Flower	MEblue
CSS0035265.1	0.997955	0.999987	Flower	MEblue
CSS0035271.1	0.982957	0.987274	Flower	MEblue
CSS0035342.1	0.996315	0.999188	Flower	MEblue
CSS0035361.1	0.962244	0.953948	Flower	MEblue
CSS0035405.1	0.971385	0.978418	Flower	MEblue
CSS0035419.1	0.972487	0.967228	Flower	MEblue
CSS0035490.1	0.97915	0.976629	Flower	MEblue
CSS0035677.1	0.997039	0.994007	Flower	MEblue
CSS0035688.1	0.987037	0.983878	Flower	MEblue
CSS0035693.1	0.997573	0.999891	Flower	MEblue
CSS0035730.1	0.998138	0.999692	Flower	MEblue
CSS0035761.1	0.985244	0.976513	Flower	MEblue
CSS0035777.1	0.994493	0.995047	Flower	MEblue
CSS0035876.1	0.993202	0.990674	Flower	MEblue
CSS0035898.1	0.997858	0.999964	Flower	MEblue
CSS0035953.1	0.998031	0.99898	Flower	MEblue
CSS0036014.1	0.99544	0.98924	Flower	MEblue
CSS0036041.1	0.990607	0.991327	Flower	MEblue
CSS0036076.1	0.987248	0.980074	Flower	MEblue
CSS0036116.1	0.997829	0.999992	Flower	MEblue
CSS0036134.1	0.996573	0.998523	Flower	MEblue
CSS0036165.1	0.993598	0.994851	Flower	MEblue
CSS0036170.1	0.997033	0.998901	Flower	MEblue
CSS0036238.1	0.975165	0.967761	Flower	MEblue
CSS0036246.1	0.997428	0.999879	Flower	MEblue
CSS0036268.1	0.992336	0.997719	Flower	MEblue
CSS0036301.1	0.997762	1	Flower	MEblue
CSS0036361.1	0.997735	0.999998	Flower	MEblue
CSS0036475.1	0.997832	0.999995	Flower	MEblue
CSS0036485.1	0.993941	0.989547	Flower	MEblue
CSS0036536.1	0.98845	0.989115	Flower	MEblue
CSS0036543.1	0.996718	0.997937	Flower	MEblue
CSS0036603.1	0.978909	0.980898	Flower	MEblue
CSS0036651.1	0.997836	0.999998	Flower	MEblue
CSS0036657.1	0.997727	0.9959	Flower	MEblue
CSS0036660.1	0.995885	0.99331	Flower	MEblue
CSS0036789.1	0.969363	0.969818	Flower	MEblue
CSS0036807.1	0.997729	0.999985	Flower	MEblue
CSS0036897.1	0.998155	0.999514	Flower	MEblue
CSS0037058.1	0.998368	0.999944	Flower	MEblue
CSS0037083.1	0.993896	0.997184	Flower	MEblue
CSS0037133.1	0.954361	0.944019	Flower	MEblue
CSS0037170.1	0.997869	0.999991	Flower	MEblue
CSS0037231.1	0.99699	0.999512	Flower	MEblue
CSS0037237.1	0.963224	0.952253	Flower	MEblue
CSS0037254.1	0.993588	0.990481	Flower	MEblue
CSS0037278.1	0.997683	0.999998	Flower	MEblue
CSS0037305.1	0.958355	0.966447	Flower	MEblue
CSS0037339.1	0.990167	0.990664	Flower	MEblue
CSS0037343.1	0.997784	1	Flower	MEblue
CSS0037362.1	0.998042	0.999862	Flower	MEblue
CSS0037425.1	0.997762	1	Flower	MEblue
CSS0037486.1	0.999184	0.999051	Flower	MEblue
CSS0037617.1	0.99744	0.99997	Flower	MEblue
CSS0037686.1	0.959298	0.949386	Flower	MEblue
CSS0037689.1	0.96474	0.954993	Flower	MEblue
CSS0037698.1	0.993694	0.994522	Flower	MEblue
CSS0037781.1	0.988437	0.981176	Flower	MEblue
CSS0037839.1	0.988868	0.987154	Flower	MEblue
CSS0037846.1	0.974832	0.973691	Flower	MEblue
CSS0037930.1	0.997509	0.998211	Flower	MEblue
CSS0037977.1	0.995596	0.998145	Flower	MEblue
CSS0038003.1	0.982881	0.973954	Flower	MEblue
CSS0038021.1	0.997803	0.999575	Flower	MEblue
CSS0038046.1	0.984896	0.987674	Flower	MEblue
CSS0038072.1	0.954934	0.946557	Flower	MEblue
CSS0038168.1	0.998369	0.998911	Flower	MEblue
CSS0038171.1	0.99631	0.992732	Flower	MEblue
CSS0038182.1	0.989933	0.988045	Flower	MEblue
CSS0038186.1	0.990748	0.983422	Flower	MEblue
CSS0038242.1	0.997762	1	Flower	MEblue
CSS0038275.1	0.988022	0.991766	Flower	MEblue
CSS0038298.1	0.961079	0.950708	Flower	MEblue
CSS0038349.1	0.982181	0.971693	Flower	MEblue
CSS0038351.1	0.963767	0.962849	Flower	MEblue
CSS0038378.1	0.969214	0.967538	Flower	MEblue
CSS0038436.1	0.999156	0.998685	Flower	MEblue
CSS0038502.1	0.979894	0.974881	Flower	MEblue
CSS0038510.1	0.997762	1	Flower	MEblue
CSS0038525.1	0.997778	0.999971	Flower	MEblue
CSS0038526.1	0.997802	0.999983	Flower	MEblue
CSS0038646.1	0.967591	0.958292	Flower	MEblue
CSS0038649.1	0.967205	0.959855	Flower	MEblue
CSS0038735.1	0.980308	0.984627	Flower	MEblue
CSS0038752.1	0.993007	0.988282	Flower	MEblue
CSS0038797.1	0.952583	0.947388	Flower	MEblue
CSS0038810.1	0.976081	0.975943	Flower	MEblue
CSS0038904.1	0.997384	0.999798	Flower	MEblue
CSS0038938.1	0.998109	0.99941	Flower	MEblue
CSS0038939.1	0.99791	0.995432	Flower	MEblue
CSS0038944.1	0.995568	0.99373	Flower	MEblue
CSS0038977.1	0.99782	0.999991	Flower	MEblue
CSS0039062.1	0.989455	0.993765	Flower	MEblue
CSS0039089.1	0.997867	0.99999	Flower	MEblue
CSS0039098.1	0.997843	0.999991	Flower	MEblue
CSS0039117.1	0.990887	0.986704	Flower	MEblue
CSS0039133.1	0.970163	0.97139	Flower	MEblue
CSS0039218.1	0.997628	0.999388	Flower	MEblue
CSS0039227.1	0.997839	0.999987	Flower	MEblue
CSS0039366.1	0.96372	0.958414	Flower	MEblue
CSS0039377.1	0.997882	0.999992	Flower	MEblue
CSS0039403.1	0.986008	0.990956	Flower	MEblue
CSS0039430.1	0.994286	0.998415	Flower	MEblue
CSS0039594.1	0.990381	0.989315	Flower	MEblue
CSS0039673.1	0.997762	1	Flower	MEblue
CSS0039686.1	0.952418	0.933312	Flower	MEblue
CSS0039711.1	0.965304	0.973261	Flower	MEblue
CSS0039780.1	0.997852	0.999989	Flower	MEblue
CSS0039864.1	0.98186	0.981029	Flower	MEblue
CSS0039920.1	0.997463	0.999825	Flower	MEblue
CSS0039947.1	0.951555	0.940213	Flower	MEblue
CSS0039983.1	0.997809	0.999994	Flower	MEblue
CSS0040025.1	0.992331	0.991185	Flower	MEblue
CSS0040032.1	0.954968	0.960157	Flower	MEblue
CSS0040038.1	0.992619	0.996517	Flower	MEblue
CSS0040045.1	0.966479	0.960668	Flower	MEblue
CSS0040071.1	0.997914	0.999989	Flower	MEblue
CSS0040087.1	0.983416	0.980693	Flower	MEblue
CSS0040104.1	0.997668	0.999418	Flower	MEblue
CSS0040170.1	0.970836	0.967242	Flower	MEblue
CSS0040182.1	0.997856	0.999994	Flower	MEblue
CSS0040214.1	0.965304	0.973261	Flower	MEblue
CSS0040307.1	0.965206	0.961462	Flower	MEblue
CSS0040312.1	0.997966	0.999279	Flower	MEblue
CSS0040372.1	0.983325	0.979833	Flower	MEblue
CSS0040391.1	0.997762	1	Flower	MEblue
CSS0040533.1	0.986268	0.976405	Flower	MEblue
CSS0040578.1	0.998795	0.997495	Flower	MEblue
CSS0040593.1	0.979649	0.979397	Flower	MEblue
CSS0040617.1	0.997322	0.999953	Flower	MEblue
CSS0040620.1	0.998406	0.999642	Flower	MEblue
CSS0040736.1	0.99787	0.999995	Flower	MEblue
CSS0040766.1	0.962142	0.954919	Flower	MEblue
CSS0040830.1	0.997636	0.99868	Flower	MEblue
CSS0040835.1	0.993769	0.993991	Flower	MEblue
CSS0040935.1	0.998057	0.999983	Flower	MEblue
CSS0041011.1	0.997804	0.999955	Flower	MEblue
CSS0041016.1	0.998206	0.999842	Flower	MEblue
CSS0041038.1	0.997915	0.999658	Flower	MEblue
CSS0041058.1	0.960095	0.958189	Flower	MEblue
CSS0041108.1	0.959942	0.956521	Flower	MEblue
CSS0041110.1	0.997953	0.999854	Flower	MEblue
CSS0041143.1	0.998005	0.999807	Flower	MEblue
CSS0041167.1	0.976653	0.984542	Flower	MEblue
CSS0041190.1	0.982044	0.972319	Flower	MEblue
CSS0041238.1	0.997925	0.999992	Flower	MEblue
CSS0041252.1	0.990926	0.996701	Flower	MEblue
CSS0041388.1	0.993109	0.997331	Flower	MEblue
CSS0041430.1	0.998607	0.999677	Flower	MEblue
CSS0041661.1	0.998816	0.999231	Flower	MEblue
CSS0041751.1	0.993193	0.997117	Flower	MEblue
CSS0041768.1	0.971537	0.980412	Flower	MEblue
CSS0041775.1	0.972314	0.968147	Flower	MEblue
CSS0041820.1	0.953586	0.934865	Flower	MEblue
CSS0042089.1	0.994112	0.98951	Flower	MEblue
CSS0042127.1	0.994222	0.992883	Flower	MEblue
CSS0042190.1	0.997776	0.99997	Flower	MEblue
CSS0042249.1	0.975416	0.984182	Flower	MEblue
CSS0042366.1	0.976381	0.975677	Flower	MEblue
CSS0042445.1	0.997966	0.999279	Flower	MEblue
CSS0042481.1	0.985266	0.9803	Flower	MEblue
CSS0042586.1	0.977987	0.976636	Flower	MEblue
CSS0042595.1	0.997762	1	Flower	MEblue
CSS0042668.1	0.981357	0.971513	Flower	MEblue
CSS0042838.1	0.997808	0.999992	Flower	MEblue
CSS0042859.1	0.965176	0.952041	Flower	MEblue
CSS0042894.1	0.962432	0.956175	Flower	MEblue
CSS0042985.1	0.997674	0.999977	Flower	MEblue
CSS0043036.1	0.998016	0.992636	Flower	MEblue
CSS0043107.1	0.966642	0.973685	Flower	MEblue
CSS0043114.1	0.993643	0.994828	Flower	MEblue
CSS0043124.1	0.992012	0.995599	Flower	MEblue
CSS0043213.1	0.992366	0.990137	Flower	MEblue
CSS0043231.1	0.997916	0.999982	Flower	MEblue
CSS0043245.1	0.997994	0.999715	Flower	MEblue
CSS0043268.1	0.997817	0.999079	Flower	MEblue
CSS0043296.1	0.997762	1	Flower	MEblue
CSS0043298.1	0.99784	0.997737	Flower	MEblue
CSS0043302.1	0.973189	0.963828	Flower	MEblue
CSS0043333.1	0.986591	0.990448	Flower	MEblue
CSS0043347.1	0.994147	0.995605	Flower	MEblue
CSS0043496.1	0.997851	0.99999	Flower	MEblue
CSS0043515.1	0.96575	0.960952	Flower	MEblue
CSS0043516.1	0.979766	0.977091	Flower	MEblue
CSS0043639.1	0.997858	0.999984	Flower	MEblue
CSS0043671.1	0.985186	0.977899	Flower	MEblue
CSS0043734.1	0.996246	0.999292	Flower	MEblue
CSS0043813.1	0.997579	0.999864	Flower	MEblue
CSS0043898.1	0.997943	0.999934	Flower	MEblue
CSS0044072.1	0.973365	0.966264	Flower	MEblue
CSS0044107.1	0.997817	0.999995	Flower	MEblue
CSS0044110.1	0.958735	0.966463	Flower	MEblue
CSS0044159.1	0.996987	0.999737	Flower	MEblue
CSS0044182.1	0.990853	0.996183	Flower	MEblue
CSS0044281.1	0.960503	0.951547	Flower	MEblue
CSS0044291.1	0.99564	0.996311	Flower	MEblue
CSS0044307.1	0.980443	0.971994	Flower	MEblue
CSS0044372.1	0.996607	0.996813	Flower	MEblue
CSS0044466.1	0.998408	0.999149	Flower	MEblue
CSS0044540.1	0.9979	0.99999	Flower	MEblue
CSS0044613.1	0.98953	0.994648	Flower	MEblue
CSS0044657.1	0.99496	0.998388	Flower	MEblue
CSS0044909.1	0.997913	0.999853	Flower	MEblue
CSS0044987.1	0.997099	0.999009	Flower	MEblue
CSS0045031.1	0.99688	0.999822	Flower	MEblue
CSS0045036.1	0.997698	0.999981	Flower	MEblue
CSS0045168.1	0.99269	0.988823	Flower	MEblue
CSS0045188.1	0.997833	0.999988	Flower	MEblue
CSS0045189.1	0.997125	0.99797	Flower	MEblue
CSS0045192.1	0.959662	0.972817	Flower	MEblue
CSS0045197.1	0.997762	1	Flower	MEblue
CSS0045210.1	0.997658	0.99999	Flower	MEblue
CSS0045239.1	0.957512	0.950193	Flower	MEblue
CSS0045326.1	0.959574	0.969999	Flower	MEblue
CSS0045342.1	0.991803	0.99641	Flower	MEblue
CSS0045384.1	0.996431	0.996731	Flower	MEblue
CSS0045411.1	0.99734	0.995497	Flower	MEblue
CSS0045419.1	0.991199	0.990701	Flower	MEblue
CSS0045427.1	0.987995	0.981834	Flower	MEblue
CSS0045502.1	0.996271	0.992028	Flower	MEblue
CSS0045594.1	0.997424	0.999962	Flower	MEblue
CSS0045605.1	0.997584	0.999735	Flower	MEblue
CSS0045641.1	0.994757	0.998698	Flower	MEblue
CSS0045706.1	0.997762	1	Flower	MEblue
CSS0045775.1	0.952167	0.939839	Flower	MEblue
CSS0045791.1	0.99715	0.994193	Flower	MEblue
CSS0045859.1	0.97326	0.98458	Flower	MEblue
CSS0045924.1	0.952895	0.950849	Flower	MEblue
CSS0045975.1	0.958127	0.963474	Flower	MEblue
CSS0046025.1	0.958269	0.943175	Flower	MEblue
CSS0046046.2	0.992577	0.996397	Flower	MEblue
CSS0046099.1	0.998108	0.999634	Flower	MEblue
CSS0046274.1	0.997946	0.999581	Flower	MEblue
CSS0046361.1	0.997696	0.999992	Flower	MEblue
CSS0046452.1	0.997779	0.999988	Flower	MEblue
CSS0046457.1	0.982946	0.975127	Flower	MEblue
CSS0046476.1	0.979187	0.978063	Flower	MEblue
CSS0046480.1	0.965929	0.975278	Flower	MEblue
CSS0046482.1	0.99564	0.996311	Flower	MEblue
CSS0046495.1	0.95335	0.945386	Flower	MEblue
CSS0046550.1	0.997841	0.999993	Flower	MEblue
CSS0046605.1	0.997696	0.999686	Flower	MEblue
CSS0046610.2	0.970444	0.971903	Flower	MEblue
CSS0046655.1	0.997608	0.99922	Flower	MEblue
CSS0046736.1	0.99049	0.99009	Flower	MEblue
CSS0046747.1	0.998056	0.999949	Flower	MEblue
CSS0046792.1	0.99779	0.999997	Flower	MEblue
CSS0046922.1	0.985724	0.99055	Flower	MEblue
CSS0047084.1	0.99782	0.999998	Flower	MEblue
CSS0047114.1	0.955007	0.95909	Flower	MEblue
CSS0047178.1	0.997628	0.999463	Flower	MEblue
CSS0047182.1	0.974952	0.973488	Flower	MEblue
CSS0047203.1	0.997765	0.999831	Flower	MEblue
CSS0047239.1	0.997762	0.999995	Flower	MEblue
CSS0047335.1	0.997835	0.999992	Flower	MEblue
CSS0047338.1	0.996561	0.992251	Flower	MEblue
CSS0047349.1	0.997987	0.999987	Flower	MEblue
CSS0047358.1	0.998229	0.998337	Flower	MEblue
CSS0047390.1	0.98859	0.984178	Flower	MEblue
CSS0047468.1	0.99782	0.999996	Flower	MEblue
CSS0047479.1	0.966654	0.96408	Flower	MEblue
CSS0047530.1	0.97073	0.974814	Flower	MEblue
CSS0047561.1	0.978885	0.977463	Flower	MEblue
CSS0047685.1	0.993269	0.993203	Flower	MEblue
CSS0047720.1	0.997762	1	Flower	MEblue
CSS0047806.1	0.950828	0.932265	Flower	MEblue
CSS0047839.1	0.951728	0.959283	Flower	MEblue
CSS0047857.1	0.995296	0.996038	Flower	MEblue
CSS0047860.1	0.997762	1	Flower	MEblue
CSS0047881.1	0.972114	0.970991	Flower	MEblue
CSS0047918.1	0.999016	0.999483	Flower	MEblue
CSS0048190.1	0.998112	0.999222	Flower	MEblue
CSS0048210.1	0.998262	0.999934	Flower	MEblue
CSS0048221.1	0.952676	0.951973	Flower	MEblue
CSS0048229.1	0.998218	0.998783	Flower	MEblue
CSS0048311.1	0.963106	0.962406	Flower	MEblue
CSS0048365.1	0.994656	0.996916	Flower	MEblue
CSS0048377.1	0.958094	0.970413	Flower	MEblue
CSS0048390.1	0.996425	0.999543	Flower	MEblue
CSS0048411.1	0.997238	0.997733	Flower	MEblue
CSS0048444.1	0.986663	0.98448	Flower	MEblue
CSS0048534.1	0.996638	0.999594	Flower	MEblue
CSS0048588.1	0.997086	0.999709	Flower	MEblue
CSS0048611.1	0.998561	0.998429	Flower	MEblue
CSS0048649.1	0.96038	0.949026	Flower	MEblue
CSS0048697.1	0.997839	0.999988	Flower	MEblue
CSS0048740.1	0.997855	0.99997	Flower	MEblue
CSS0048761.1	0.998041	0.99991	Flower	MEblue
CSS0048783.1	0.997797	0.999995	Flower	MEblue
CSS0048784.1	0.997478	0.999912	Flower	MEblue
CSS0048788.1	0.998659	0.99933	Flower	MEblue
CSS0048879.1	0.981699	0.979806	Flower	MEblue
CSS0048884.1	0.998413	0.99934	Flower	MEblue
CSS0048902.1	0.991768	0.990675	Flower	MEblue
CSS0048921.1	0.997829	0.99999	Flower	MEblue
CSS0048925.1	0.997844	0.999895	Flower	MEblue
CSS0049049.1	0.998125	0.999908	Flower	MEblue
CSS0049108.1	0.997683	0.999998	Flower	MEblue
CSS0049130.1	0.973628	0.968024	Flower	MEblue
CSS0049169.1	0.964785	0.964922	Flower	MEblue
CSS0049184.1	0.955903	0.957847	Flower	MEblue
CSS0049236.2	0.969764	0.979111	Flower	MEblue
CSS0049285.1	0.988591	0.990685	Flower	MEblue
CSS0049349.1	0.979235	0.983942	Flower	MEblue
CSS0049360.1	0.98888	0.993881	Flower	MEblue
CSS0049363.3	0.992191	0.992249	Flower	MEblue
CSS0049414.1	0.997318	0.999155	Flower	MEblue
CSS0049562.1	0.96415	0.963379	Flower	MEblue
CSS0049592.1	0.997685	0.999973	Flower	MEblue
CSS0049637.1	0.994559	0.994023	Flower	MEblue
CSS0049697.1	0.997981	0.999966	Flower	MEblue
CSS0049756.1	0.997747	0.999995	Flower	MEblue
CSS0050011.1	0.988949	0.994763	Flower	MEblue
CSS0050138.1	0.997775	0.999987	Flower	MEblue
CSS0050156.1	0.996839	0.993103	Flower	MEblue
CSS0050258.1	0.951957	0.934005	Flower	MEblue
CSS0050287.1	0.982121	0.985637	Flower	MEblue
CSS0050331.1	0.955245	0.946244	Flower	MEblue
CSS0050344.1	0.96684	0.970435	Flower	MEblue
CSS0050352.1	0.998589	0.999541	Flower	MEblue
CSS0050475.1	0.997849	0.999973	Flower	MEblue
CSS0050483.1	0.997783	0.999993	Flower	MEblue
CSS0050505.1	0.997876	0.99994	Flower	MEblue
CSS0050524.1	0.953731	0.94501	Flower	MEblue
CSS0000063.1	0.958525	0.925515	Fruit	MEdarkmagenta
CSS0000941.1	0.979958	0.949787	Fruit	MEdarkmagenta
CSS0001232.1	0.969094	0.965377	Fruit	MEdarkmagenta
CSS0001473.1	0.981972	0.961855	Fruit	MEdarkmagenta
CSS0001996.1	0.982499	0.93039	Fruit	MEdarkmagenta
CSS0002420.1	0.977754	0.927533	Fruit	MEdarkmagenta
CSS0002809.1	0.966677	0.951519	Fruit	MEdarkmagenta
CSS0003215.1	0.967475	0.860435	Fruit	MEdarkmagenta
CSS0003424.1	0.962624	0.933573	Fruit	MEdarkmagenta
CSS0003456.1	0.97407	0.934167	Fruit	MEdarkmagenta
CSS0003459.1	0.966702	0.958223	Fruit	MEdarkmagenta
CSS0003547.1	0.957959	0.946085	Fruit	MEdarkmagenta
CSS0003761.1	0.951364	0.961734	Fruit	MEdarkmagenta
CSS0003865.1	0.965739	0.971128	Fruit	MEdarkmagenta
CSS0003932.1	0.965201	0.97748	Fruit	MEdarkmagenta
CSS0004045.1	0.97572	0.876415	Fruit	MEdarkmagenta
CSS0004058.1	0.972289	0.942296	Fruit	MEdarkmagenta
CSS0004240.1	0.964029	0.97233	Fruit	MEdarkmagenta
CSS0005668.1	0.967626	0.856619	Fruit	MEdarkmagenta
CSS0005921.1	0.960154	0.948484	Fruit	MEdarkmagenta
CSS0006003.1	0.967432	0.913753	Fruit	MEdarkmagenta
CSS0006123.1	0.951897	0.85981	Fruit	MEdarkmagenta
CSS0006164.1	0.97607	0.877132	Fruit	MEdarkmagenta
CSS0006165.1	0.960832	0.872935	Fruit	MEdarkmagenta
CSS0006358.1	0.954981	0.943052	Fruit	MEdarkmagenta
CSS0006437.1	0.96512	0.956697	Fruit	MEdarkmagenta
CSS0006829.1	0.960267	0.877511	Fruit	MEdarkmagenta
CSS0007882.1	0.955148	0.86219	Fruit	MEdarkmagenta
CSS0008072.1	0.991785	0.931451	Fruit	MEdarkmagenta
CSS0008407.1	0.972118	0.919136	Fruit	MEdarkmagenta
CSS0008673.1	0.964711	0.946748	Fruit	MEdarkmagenta
CSS0009734.1	0.985058	0.893815	Fruit	MEdarkmagenta
CSS0009786.1	0.970738	0.932763	Fruit	MEdarkmagenta
CSS0009976.1	0.965337	0.910065	Fruit	MEdarkmagenta
CSS0010196.1	0.984141	0.961342	Fruit	MEdarkmagenta
CSS0010398.1	0.96691	0.914506	Fruit	MEdarkmagenta
CSS0010538.1	0.978802	0.894081	Fruit	MEdarkmagenta
CSS0010562.1	0.953579	0.959	Fruit	MEdarkmagenta
CSS0010673.1	0.989713	0.929437	Fruit	MEdarkmagenta
CSS0011207.1	0.990082	0.914963	Fruit	MEdarkmagenta
CSS0011304.1	0.964269	0.897065	Fruit	MEdarkmagenta
CSS0011422.1	0.976766	0.954119	Fruit	MEdarkmagenta
CSS0011435.1	0.951193	0.974925	Fruit	MEdarkmagenta
CSS0011817.1	0.983575	0.911754	Fruit	MEdarkmagenta
CSS0012442.1	0.987645	0.897296	Fruit	MEdarkmagenta
CSS0012454.1	0.979268	0.964086	Fruit	MEdarkmagenta
CSS0012801.1	0.950927	0.952402	Fruit	MEdarkmagenta
CSS0013424.1	0.974619	0.931104	Fruit	MEdarkmagenta
CSS0013542.1	0.957718	0.859196	Fruit	MEdarkmagenta
CSS0013709.1	0.976472	0.948735	Fruit	MEdarkmagenta
CSS0014017.1	0.970232	0.947733	Fruit	MEdarkmagenta
CSS0014120.1	0.986208	0.935195	Fruit	MEdarkmagenta
CSS0014135.1	0.957634	0.891435	Fruit	MEdarkmagenta
CSS0014264.1	0.965484	0.90244	Fruit	MEdarkmagenta
CSS0014316.1	0.965755	0.954438	Fruit	MEdarkmagenta
CSS0014862.1	0.974134	0.919869	Fruit	MEdarkmagenta
CSS0015153.1	0.960457	0.970833	Fruit	MEdarkmagenta
CSS0015252.1	0.955201	0.98853	Fruit	MEdarkmagenta
CSS0015255.1	0.974619	0.931104	Fruit	MEdarkmagenta
CSS0015444.1	0.960338	0.910558	Fruit	MEdarkmagenta
CSS0016401.1	0.959187	0.973746	Fruit	MEdarkmagenta
CSS0016833.1	0.963317	0.94138	Fruit	MEdarkmagenta
CSS0016870.1	0.973516	0.977945	Fruit	MEdarkmagenta
CSS0017190.1	0.970472	0.933985	Fruit	MEdarkmagenta
CSS0018157.1	0.979445	0.959073	Fruit	MEdarkmagenta
CSS0018263.1	0.96501	0.981612	Fruit	MEdarkmagenta
CSS0018585.1	0.96869	0.956259	Fruit	MEdarkmagenta
CSS0018920.1	0.95304	0.973224	Fruit	MEdarkmagenta
CSS0019021.1	0.951636	0.922217	Fruit	MEdarkmagenta
CSS0019165.1	0.953325	0.951904	Fruit	MEdarkmagenta
CSS0019258.1	0.99226	0.872434	Fruit	MEdarkmagenta
CSS0019807.1	0.956158	0.935533	Fruit	MEdarkmagenta
CSS0019824.1	0.952347	0.921869	Fruit	MEdarkmagenta
CSS0019848.1	0.963849	0.851325	Fruit	MEdarkmagenta
CSS0021128.1	0.970665	0.865408	Fruit	MEdarkmagenta
CSS0021329.1	0.956725	0.867474	Fruit	MEdarkmagenta
CSS0021475.1	0.973627	0.934033	Fruit	MEdarkmagenta
CSS0021863.1	0.959603	0.875018	Fruit	MEdarkmagenta
CSS0022108.1	0.96317	0.946538	Fruit	MEdarkmagenta
CSS0022126.1	0.973906	0.96094	Fruit	MEdarkmagenta
CSS0022180.1	0.967651	0.900024	Fruit	MEdarkmagenta
CSS0022544.1	0.971381	0.979179	Fruit	MEdarkmagenta
CSS0022555.1	0.956267	0.970925	Fruit	MEdarkmagenta
CSS0023005.1	0.958661	0.940011	Fruit	MEdarkmagenta
CSS0023078.1	0.953271	0.915533	Fruit	MEdarkmagenta
CSS0023094.1	0.982349	0.900404	Fruit	MEdarkmagenta
CSS0023097.1	0.956871	0.958637	Fruit	MEdarkmagenta
CSS0023574.2	0.960088	0.9796	Fruit	MEdarkmagenta
CSS0023715.1	0.958263	0.958102	Fruit	MEdarkmagenta
CSS0023781.1	0.962539	0.886899	Fruit	MEdarkmagenta
CSS0024345.1	0.9868	0.913707	Fruit	MEdarkmagenta
CSS0024435.1	0.964504	0.96413	Fruit	MEdarkmagenta
CSS0024579.1	0.973577	0.879112	Fruit	MEdarkmagenta
CSS0024631.1	0.978586	0.961365	Fruit	MEdarkmagenta
CSS0024644.1	0.966836	0.940682	Fruit	MEdarkmagenta
CSS0024715.1	0.98411	0.970253	Fruit	MEdarkmagenta
CSS0024731.1	0.951316	0.865843	Fruit	MEdarkmagenta
CSS0024762.1	0.960201	0.87984	Fruit	MEdarkmagenta
CSS0025404.1	0.990626	0.934465	Fruit	MEdarkmagenta
CSS0025411.1	0.983777	0.91592	Fruit	MEdarkmagenta
CSS0025852.1	0.983935	0.901824	Fruit	MEdarkmagenta
CSS0026004.1	0.975559	0.9775	Fruit	MEdarkmagenta
CSS0026126.1	0.961849	0.918604	Fruit	MEdarkmagenta
CSS0026378.1	0.958034	0.892633	Fruit	MEdarkmagenta
CSS0026824.1	0.971949	0.92432	Fruit	MEdarkmagenta
CSS0026967.1	0.970741	0.952164	Fruit	MEdarkmagenta
CSS0027433.2	0.98004	0.928876	Fruit	MEdarkmagenta
CSS0028242.1	0.977268	0.942062	Fruit	MEdarkmagenta
CSS0028471.1	0.959034	0.874751	Fruit	MEdarkmagenta
CSS0028767.1	0.969944	0.947455	Fruit	MEdarkmagenta
CSS0028787.1	0.967357	0.951627	Fruit	MEdarkmagenta
CSS0028921.1	0.991326	0.923818	Fruit	MEdarkmagenta
CSS0029123.1	0.969887	0.95881	Fruit	MEdarkmagenta
CSS0029129.1	0.955284	0.967522	Fruit	MEdarkmagenta
CSS0029347.1	0.954135	0.933342	Fruit	MEdarkmagenta
CSS0029576.1	0.963586	0.909164	Fruit	MEdarkmagenta
CSS0029596.1	0.958754	0.955437	Fruit	MEdarkmagenta
CSS0029841.1	0.987661	0.853953	Fruit	MEdarkmagenta
CSS0030018.3	0.981605	0.898107	Fruit	MEdarkmagenta
CSS0030189.1	0.954967	0.976687	Fruit	MEdarkmagenta
CSS0030265.1	0.964878	0.96031	Fruit	MEdarkmagenta
CSS0030543.1	0.987817	0.873481	Fruit	MEdarkmagenta
CSS0031140.1	0.970232	0.947733	Fruit	MEdarkmagenta
CSS0031503.1	0.971442	0.896966	Fruit	MEdarkmagenta
CSS0031892.1	0.956732	0.979735	Fruit	MEdarkmagenta
CSS0032103.1	0.971512	0.941469	Fruit	MEdarkmagenta
CSS0032273.1	0.972783	0.97482	Fruit	MEdarkmagenta
CSS0032342.1	0.983481	0.857887	Fruit	MEdarkmagenta
CSS0032568.1	0.978727	0.920227	Fruit	MEdarkmagenta
CSS0032648.1	0.955413	0.882158	Fruit	MEdarkmagenta
CSS0032984.1	0.96223	0.894645	Fruit	MEdarkmagenta
CSS0033078.1	0.958754	0.955437	Fruit	MEdarkmagenta
CSS0033439.1	0.954966	0.898064	Fruit	MEdarkmagenta
CSS0033564.1	0.979144	0.876843	Fruit	MEdarkmagenta
CSS0033617.1	0.971422	0.91263	Fruit	MEdarkmagenta
CSS0033873.2	0.962795	0.933788	Fruit	MEdarkmagenta
CSS0033972.1	0.968294	0.981771	Fruit	MEdarkmagenta
CSS0033989.1	0.956732	0.979735	Fruit	MEdarkmagenta
CSS0034505.1	0.973381	0.945785	Fruit	MEdarkmagenta
CSS0034986.1	0.951157	0.957132	Fruit	MEdarkmagenta
CSS0035418.1	0.969944	0.947455	Fruit	MEdarkmagenta
CSS0036577.1	0.959975	0.902629	Fruit	MEdarkmagenta
CSS0036685.1	0.955217	0.920107	Fruit	MEdarkmagenta
CSS0036728.1	0.963065	0.920523	Fruit	MEdarkmagenta
CSS0036768.1	0.95902	0.985631	Fruit	MEdarkmagenta
CSS0036784.1	0.95293	0.963318	Fruit	MEdarkmagenta
CSS0037248.1	0.95838	0.91174	Fruit	MEdarkmagenta
CSS0037286.1	0.954795	0.891138	Fruit	MEdarkmagenta
CSS0037340.2	0.96337	0.914393	Fruit	MEdarkmagenta
CSS0037645.1	0.956732	0.979735	Fruit	MEdarkmagenta
CSS0037653.1	0.979345	0.941321	Fruit	MEdarkmagenta
CSS0037900.1	0.953126	0.946511	Fruit	MEdarkmagenta
CSS0038396.1	0.973393	0.966549	Fruit	MEdarkmagenta
CSS0038555.1	0.959991	0.954408	Fruit	MEdarkmagenta
CSS0038895.1	0.966541	0.936335	Fruit	MEdarkmagenta
CSS0038921.1	0.976536	0.977094	Fruit	MEdarkmagenta
CSS0039034.1	0.95911	0.951313	Fruit	MEdarkmagenta
CSS0039742.1	0.984804	0.885613	Fruit	MEdarkmagenta
CSS0039827.1	0.970733	0.910613	Fruit	MEdarkmagenta
CSS0040056.1	0.982253	0.949759	Fruit	MEdarkmagenta
CSS0040330.1	0.975723	0.923845	Fruit	MEdarkmagenta
CSS0040414.1	0.951575	0.927405	Fruit	MEdarkmagenta
CSS0040452.1	0.987749	0.873198	Fruit	MEdarkmagenta
CSS0040837.1	0.963703	0.938597	Fruit	MEdarkmagenta
CSS0041000.1	0.979613	0.956844	Fruit	MEdarkmagenta
CSS0041532.1	0.968593	0.97488	Fruit	MEdarkmagenta
CSS0041611.1	0.96424	0.913606	Fruit	MEdarkmagenta
CSS0042362.1	0.964094	0.902596	Fruit	MEdarkmagenta
CSS0042722.1	0.960292	0.931807	Fruit	MEdarkmagenta
CSS0042835.1	0.955299	0.982216	Fruit	MEdarkmagenta
CSS0042843.1	0.952124	0.863183	Fruit	MEdarkmagenta
CSS0043130.1	0.967659	0.88999	Fruit	MEdarkmagenta
CSS0043167.1	0.984975	0.850615	Fruit	MEdarkmagenta
CSS0043508.1	0.968558	0.918632	Fruit	MEdarkmagenta
CSS0043785.1	0.989157	0.953035	Fruit	MEdarkmagenta
CSS0043903.1	0.976023	0.90926	Fruit	MEdarkmagenta
CSS0044169.1	0.960396	0.882416	Fruit	MEdarkmagenta
CSS0044578.1	0.968791	0.960154	Fruit	MEdarkmagenta
CSS0044637.1	0.954455	0.948709	Fruit	MEdarkmagenta
CSS0044644.1	0.964285	0.890906	Fruit	MEdarkmagenta
CSS0044809.1	0.968593	0.97488	Fruit	MEdarkmagenta
CSS0044890.1	0.989728	0.952739	Fruit	MEdarkmagenta
CSS0044999.1	0.959168	0.873677	Fruit	MEdarkmagenta
CSS0045177.1	0.970165	0.954333	Fruit	MEdarkmagenta
CSS0045205.1	0.953309	0.877707	Fruit	MEdarkmagenta
CSS0046257.1	0.973057	0.922331	Fruit	MEdarkmagenta
CSS0046290.1	0.955558	0.908416	Fruit	MEdarkmagenta
CSS0046309.1	0.984384	0.951718	Fruit	MEdarkmagenta
CSS0047802.1	0.95987	0.922136	Fruit	MEdarkmagenta
CSS0047999.1	0.970757	0.922634	Fruit	MEdarkmagenta
CSS0048102.1	0.960048	0.90271	Fruit	MEdarkmagenta
CSS0048160.1	0.955548	0.863118	Fruit	MEdarkmagenta
CSS0049015.1	0.967813	0.963021	Fruit	MEdarkmagenta
CSS0049128.1	0.967928	0.928009	Fruit	MEdarkmagenta
CSS0049783.1	0.975323	0.858786	Fruit	MEdarkmagenta
CSS0049942.1	0.958016	0.977637	Fruit	MEdarkmagenta
CSS0050372.1	0.980905	0.933399	Fruit	MEdarkmagenta
CSS0000012.1	0.998231	0.999857	Root	MEturquoise
CSS0000028.1	0.984743	0.989651	Root	MEturquoise
CSS0000070.1	0.997867	0.999878	Root	MEturquoise
CSS0000080.1	0.997503	1	Root	MEturquoise
CSS0000117.1	0.986476	0.985719	Root	MEturquoise
CSS0000165.1	0.997503	1	Root	MEturquoise
CSS0000168.1	0.995141	0.994766	Root	MEturquoise
CSS0000215.1	0.972425	0.961441	Root	MEturquoise
CSS0000218.1	0.997633	0.999995	Root	MEturquoise
CSS0000327.1	0.996558	0.996128	Root	MEturquoise
CSS0000331.1	0.997799	0.995499	Root	MEturquoise
CSS0000344.1	0.951069	0.93877	Root	MEturquoise
CSS0000368.1	0.998898	0.998124	Root	MEturquoise
CSS0000389.1	0.995671	0.999574	Root	MEturquoise
CSS0000390.1	0.978404	0.972915	Root	MEturquoise
CSS0000425.1	0.997749	0.999391	Root	MEturquoise
CSS0000430.1	0.997908	0.999974	Root	MEturquoise
CSS0000471.1	0.984633	0.984134	Root	MEturquoise
CSS0000540.1	0.952524	0.936409	Root	MEturquoise
CSS0000554.1	0.982546	0.974869	Root	MEturquoise
CSS0000663.1	0.990881	0.983821	Root	MEturquoise
CSS0000710.1	0.99191	0.984156	Root	MEturquoise
CSS0000720.1	0.996622	0.998024	Root	MEturquoise
CSS0000767.1	0.993279	0.993822	Root	MEturquoise
CSS0000803.1	0.994318	0.998947	Root	MEturquoise
CSS0000822.1	0.99504	0.991475	Root	MEturquoise
CSS0000908.1	0.987442	0.990352	Root	MEturquoise
CSS0000931.1	0.988692	0.980104	Root	MEturquoise
CSS0001007.1	0.998317	0.999392	Root	MEturquoise
CSS0001106.1	0.998627	0.997572	Root	MEturquoise
CSS0001107.1	0.996475	0.997016	Root	MEturquoise
CSS0001124.1	0.997475	0.999992	Root	MEturquoise
CSS0001125.1	0.997186	0.998246	Root	MEturquoise
CSS0001164.1	0.980024	0.985132	Root	MEturquoise
CSS0001191.1	0.963287	0.965239	Root	MEturquoise
CSS0001216.1	0.997873	0.996424	Root	MEturquoise
CSS0001245.1	0.995067	0.993883	Root	MEturquoise
CSS0001255.1	0.990138	0.982827	Root	MEturquoise
CSS0001289.1	0.998338	0.999752	Root	MEturquoise
CSS0001381.1	0.963363	0.951393	Root	MEturquoise
CSS0001446.1	0.993649	0.997396	Root	MEturquoise
CSS0001476.1	0.997631	0.999994	Root	MEturquoise
CSS0001479.1	0.998284	0.998487	Root	MEturquoise
CSS0001509.1	0.987698	0.987566	Root	MEturquoise
CSS0001547.1	0.973107	0.958872	Root	MEturquoise
CSS0001579.1	0.997767	0.997546	Root	MEturquoise
CSS0001607.1	0.987853	0.992494	Root	MEturquoise
CSS0001630.1	0.997503	1	Root	MEturquoise
CSS0001648.1	0.996804	0.999787	Root	MEturquoise
CSS0001659.1	0.997004	0.998451	Root	MEturquoise
CSS0001675.1	0.974203	0.979842	Root	MEturquoise
CSS0001763.1	0.997459	0.999999	Root	MEturquoise
CSS0001772.1	0.997594	0.999856	Root	MEturquoise
CSS0001804.1	0.995102	0.999004	Root	MEturquoise
CSS0001809.1	0.992722	0.98645	Root	MEturquoise
CSS0001872.1	0.983332	0.977595	Root	MEturquoise
CSS0001911.1	0.992069	0.990214	Root	MEturquoise
CSS0001919.1	0.991412	0.994087	Root	MEturquoise
CSS0001961.1	0.978323	0.983923	Root	MEturquoise
CSS0002084.1	0.997503	1	Root	MEturquoise
CSS0002091.1	0.985111	0.99072	Root	MEturquoise
CSS0002095.1	0.972753	0.964556	Root	MEturquoise
CSS0002125.1	0.998433	0.999793	Root	MEturquoise
CSS0002256.1	0.954438	0.964634	Root	MEturquoise
CSS0002263.1	0.985435	0.981278	Root	MEturquoise
CSS0002279.1	0.975018	0.970927	Root	MEturquoise
CSS0002306.1	0.98017	0.987105	Root	MEturquoise
CSS0002314.1	0.986696	0.982372	Root	MEturquoise
CSS0002364.1	0.965837	0.962015	Root	MEturquoise
CSS0002496.1	0.997572	0.999996	Root	MEturquoise
CSS0002515.1	0.98333	0.988357	Root	MEturquoise
CSS0002568.1	0.997687	0.999918	Root	MEturquoise
CSS0002605.1	0.997601	0.999943	Root	MEturquoise
CSS0002607.1	0.997542	0.999998	Root	MEturquoise
CSS0002684.1	0.991965	0.993289	Root	MEturquoise
CSS0002728.1	0.957609	0.966321	Root	MEturquoise
CSS0002758.1	0.981922	0.977992	Root	MEturquoise
CSS0002760.1	0.967575	0.958463	Root	MEturquoise
CSS0002793.1	0.965457	0.947668	Root	MEturquoise
CSS0002846.1	0.956527	0.970884	Root	MEturquoise
CSS0002852.1	0.950273	0.93241	Root	MEturquoise
CSS0002993.1	0.998032	0.99718	Root	MEturquoise
CSS0003030.1	0.988996	0.992893	Root	MEturquoise
CSS0003093.1	0.99481	0.993966	Root	MEturquoise
CSS0003100.1	0.991293	0.994392	Root	MEturquoise
CSS0003130.1	0.998732	0.999543	Root	MEturquoise
CSS0003146.1	0.979299	0.985905	Root	MEturquoise
CSS0003164.1	0.997526	1	Root	MEturquoise
CSS0003190.1	0.997503	1	Root	MEturquoise
CSS0003282.1	0.997503	1	Root	MEturquoise
CSS0003294.1	0.99265	0.997378	Root	MEturquoise
CSS0003426.1	0.995962	0.999739	Root	MEturquoise
CSS0003438.1	0.995864	0.997895	Root	MEturquoise
CSS0003460.1	0.987057	0.982298	Root	MEturquoise
CSS0003473.1	0.997348	0.999964	Root	MEturquoise
CSS0003506.1	0.953573	0.949164	Root	MEturquoise
CSS0003526.1	0.986246	0.981596	Root	MEturquoise
CSS0003538.1	0.961838	0.973039	Root	MEturquoise
CSS0003586.1	0.979206	0.9666	Root	MEturquoise
CSS0003591.1	0.976485	0.961997	Root	MEturquoise
CSS0003641.1	0.997368	0.999961	Root	MEturquoise
CSS0003644.1	0.994623	0.995941	Root	MEturquoise
CSS0003678.1	0.984352	0.985948	Root	MEturquoise
CSS0003850.1	0.998051	0.999843	Root	MEturquoise
CSS0003851.1	0.994322	0.988801	Root	MEturquoise
CSS0003900.1	0.992919	0.991639	Root	MEturquoise
CSS0003946.1	0.997439	0.999996	Root	MEturquoise
CSS0003962.1	0.997442	0.999921	Root	MEturquoise
CSS0003976.1	0.969169	0.980784	Root	MEturquoise
CSS0004021.1	0.997272	0.999965	Root	MEturquoise
CSS0004102.1	0.970279	0.954287	Root	MEturquoise
CSS0004105.1	0.976769	0.971648	Root	MEturquoise
CSS0004217.1	0.958671	0.966869	Root	MEturquoise
CSS0004229.1	0.954246	0.96454	Root	MEturquoise
CSS0004250.1	0.983966	0.983898	Root	MEturquoise
CSS0004315.1	0.982121	0.97577	Root	MEturquoise
CSS0004335.1	0.993005	0.993431	Root	MEturquoise
CSS0004339.1	0.990153	0.987709	Root	MEturquoise
CSS0004344.1	0.995279	0.994111	Root	MEturquoise
CSS0004441.1	0.966963	0.960515	Root	MEturquoise
CSS0004563.1	0.963369	0.974389	Root	MEturquoise
CSS0004571.1	0.964196	0.955732	Root	MEturquoise
CSS0004582.1	0.973956	0.978288	Root	MEturquoise
CSS0004638.1	0.976292	0.98189	Root	MEturquoise
CSS0004640.1	0.997582	0.999993	Root	MEturquoise
CSS0004668.1	0.997753	0.999953	Root	MEturquoise
CSS0004720.1	0.983972	0.971425	Root	MEturquoise
CSS0004745.1	0.990403	0.985193	Root	MEturquoise
CSS0004754.1	0.997503	1	Root	MEturquoise
CSS0004876.1	0.982933	0.987163	Root	MEturquoise
CSS0005014.1	0.964184	0.955108	Root	MEturquoise
CSS0005067.1	0.99725	0.999971	Root	MEturquoise
CSS0005121.1	0.950669	0.957984	Root	MEturquoise
CSS0005127.1	0.997861	0.999748	Root	MEturquoise
CSS0005160.1	0.997503	1	Root	MEturquoise
CSS0005171.1	0.996515	0.997883	Root	MEturquoise
CSS0005191.1	0.955779	0.947216	Root	MEturquoise
CSS0005198.1	0.966467	0.969284	Root	MEturquoise
CSS0005236.1	0.994324	0.998069	Root	MEturquoise
CSS0005251.1	0.995212	0.998692	Root	MEturquoise
CSS0005311.1	0.983495	0.977042	Root	MEturquoise
CSS0005317.1	0.996117	0.997193	Root	MEturquoise
CSS0005377.1	0.973798	0.956993	Root	MEturquoise
CSS0005415.1	0.963534	0.975795	Root	MEturquoise
CSS0005469.1	0.981993	0.973989	Root	MEturquoise
CSS0005522.1	0.99777	0.999981	Root	MEturquoise
CSS0005559.1	0.997056	0.999811	Root	MEturquoise
CSS0005634.1	0.973461	0.964622	Root	MEturquoise
CSS0005646.1	0.971563	0.974539	Root	MEturquoise
CSS0005704.1	0.997382	0.999666	Root	MEturquoise
CSS0005724.1	0.991794	0.991221	Root	MEturquoise
CSS0005753.1	0.97155	0.980045	Root	MEturquoise
CSS0005823.1	0.997503	1	Root	MEturquoise
CSS0005847.1	0.997803	0.999564	Root	MEturquoise
CSS0006059.1	0.996992	0.999895	Root	MEturquoise
CSS0006063.1	0.997286	0.999972	Root	MEturquoise
CSS0006084.1	0.955951	0.954518	Root	MEturquoise
CSS0006136.1	0.995789	0.996093	Root	MEturquoise
CSS0006148.1	0.997082	0.999561	Root	MEturquoise
CSS0006162.1	0.981697	0.989044	Root	MEturquoise
CSS0006182.1	0.997922	0.998825	Root	MEturquoise
CSS0006198.1	0.97501	0.96745	Root	MEturquoise
CSS0006214.1	0.996957	0.999053	Root	MEturquoise
CSS0006217.1	0.952091	0.932885	Root	MEturquoise
CSS0006250.1	0.990193	0.989792	Root	MEturquoise
CSS0006251.1	0.998127	0.999622	Root	MEturquoise
CSS0006273.1	0.996381	0.99948	Root	MEturquoise
CSS0006277.1	0.997331	0.99999	Root	MEturquoise
CSS0006288.1	0.981623	0.967586	Root	MEturquoise
CSS0006304.1	0.997503	1	Root	MEturquoise
CSS0006326.1	0.968288	0.957678	Root	MEturquoise
CSS0006351.1	0.98731	0.992633	Root	MEturquoise
CSS0006375.1	0.976296	0.969589	Root	MEturquoise
CSS0006399.1	0.996085	0.995947	Root	MEturquoise
CSS0006416.1	0.994413	0.996313	Root	MEturquoise
CSS0006439.1	0.992731	0.986291	Root	MEturquoise
CSS0006451.1	0.996083	0.999476	Root	MEturquoise
CSS0006489.1	0.984666	0.990959	Root	MEturquoise
CSS0006495.1	0.974394	0.977294	Root	MEturquoise
CSS0006502.1	0.997434	0.999995	Root	MEturquoise
CSS0006524.1	0.997957	0.999923	Root	MEturquoise
CSS0006548.1	0.996762	0.994527	Root	MEturquoise
CSS0006723.1	0.970822	0.97371	Root	MEturquoise
CSS0006729.1	0.989536	0.992192	Root	MEturquoise
CSS0006734.1	0.953926	0.936358	Root	MEturquoise
CSS0006776.1	0.955901	0.939706	Root	MEturquoise
CSS0006792.1	0.973122	0.961566	Root	MEturquoise
CSS0006794.1	0.997724	0.998873	Root	MEturquoise
CSS0006824.1	0.996551	0.999619	Root	MEturquoise
CSS0006878.1	0.994563	0.993921	Root	MEturquoise
CSS0006932.1	0.950887	0.933762	Root	MEturquoise
CSS0006936.1	0.982014	0.977084	Root	MEturquoise
CSS0006987.1	0.988866	0.978599	Root	MEturquoise
CSS0006988.1	0.993457	0.998717	Root	MEturquoise
CSS0007054.1	0.997452	0.999995	Root	MEturquoise
CSS0007121.1	0.997465	0.999998	Root	MEturquoise
CSS0007145.1	0.964377	0.955263	Root	MEturquoise
CSS0007179.1	0.976664	0.982948	Root	MEturquoise
CSS0007231.1	0.99414	0.995744	Root	MEturquoise
CSS0007255.1	0.980858	0.987139	Root	MEturquoise
CSS0007266.1	0.997931	0.999608	Root	MEturquoise
CSS0007301.1	0.997696	0.997867	Root	MEturquoise
CSS0007471.1	0.998202	0.999512	Root	MEturquoise
CSS0007476.1	0.997157	0.999436	Root	MEturquoise
CSS0007512.1	0.953184	0.944452	Root	MEturquoise
CSS0007538.1	0.995387	0.9951	Root	MEturquoise
CSS0007581.1	0.978941	0.966463	Root	MEturquoise
CSS0007597.1	0.991896	0.993291	Root	MEturquoise
CSS0007671.1	0.997607	0.99998	Root	MEturquoise
CSS0007688.1	0.995994	0.993099	Root	MEturquoise
CSS0007766.1	0.971823	0.970213	Root	MEturquoise
[truncated: 1,189 more rows]

## Sheet: Table S8
Supplementary Table S8. List of genes in the four tissue-specific modules in CSGs
Gene accession	Module membership	Gene significance	Tissue	Module
CSS0018096.1	0.964318	0.966114	Mature leaf	MEbisque4
CSS0037825.1	0.987695	0.947525	Old leaf	MEred
CSS0023812.1	0.984258	0.902906	Old leaf	MEred
CSS0021718.1	0.997386	0.998869	Flower	MEblue
CSS0019419.1	0.96801	0.956799	Flower	MEblue
CSS0049360.1	0.98888	0.993881	Flower	MEblue
CSS0028408.1	0.997827	0.999983	Flower	MEblue
CSS0005979.1	0.997762	1	Flower	MEblue
CSS0045197.1	0.997762	1	Flower	MEblue
CSS0047720.1	0.997762	1	Flower	MEblue
CSS0033525.1	0.991923	0.99631	Flower	MEblue
CSS0025172.1	0.995133	0.998756	Flower	MEblue
CSS0013231.1	0.996187	0.998739	Root	MEturquoise
CSS0026043.1	0.997503	1	Root	MEturquoise
CSS0044323.1	0.997503	1	Root	MEturquoise
CSS0040193.1	0.984494	0.979338	Root	MEturquoise
CSS0006304.1	0.997503	1	Root	MEturquoise
CSS0005160.1	0.997503	1	Root	MEturquoise
